# Supplementary material for: Chimpanzees overcome the tragedy of the commons with dominance
Source: Sci Rep. 2018 Jul 10;8:10389. doi: 10.1038/s41598-018-28416-8 (PMC6039489; doi:10.1038/s41598-018-28416-8)
Supplement: Supplementary file 3 — Dataset 1 [file 41598_2018_28416_MOESM3_ESM.xls]

## Sheet: JuiceCarrots_NatureComm_Supplem
dyad	trial	trial.no	condition3	condition	left	right	1st.collapse	shortest.drip.duration	duration1	duration2	L estim. Drip rate (ml/sec)	R estim. Drip rate (ml/sec)	full.estim.rel.rate	3m.drip.rate	side 3min rate	notes:
pasaasega	pre1	1	pre	control	pasa	asega	1899-12-31 00:20:47	1899-12-31 00:17:19	1899-12-31 00:20:47	1899-12-31 00:17:19	1.52	1.54	1.52	1.67	l	DFM to drip stop
pasaasega	pre2	2	pre	control	pasa	asega	1899-12-31 00:02:34	1899-12-31 00:03:11	1899-12-31 00:02:34	1899-12-31 00:02:34	1.52	1.68	1.68	1.71	r	DFM to collapse
pasaasega	pre3	3	pre	control	pasa	asega	1899-12-31 00:11:22	1899-12-31 00:12:00	1899-12-31 00:11:22	1899-12-31 00:11:22	1.37	1.67	1.67	3.06	r	DFM to collapse
pasaasega	dyad1	1	test	test	pasa	asega	1899-12-31 00:02:52	1899-12-31 00:03:28	1899-12-31 00:02:52	1899-12-31 00:02:52	1.44	1.44	1.44	1.67		DFM to collapse
pasaasega	dyad2	2	test	test	pasa	asega	1899-12-31 00:07:08	1899-12-31 00:07:53	1899-12-31 00:07:08	1899-12-31 00:07:08	1.65	1.65	1.65	1.67		DFM to collapse
pasaasega	dyad3	3	test	test	pasa	asega	1899-12-31 00:05:24	1899-12-31 00:06:01	1899-12-31 00:05:24	1899-12-31 00:05:25	1.99	1.99	1.99	1.99		DFM to collapse (1 sec more than originally coded from full view)
pasaasega	dyad4	4	test	test	pasa	asega	1899-12-31 00:02:49	1899-12-31 00:03:25	1899-12-31 00:02:49	1899-12-31 00:02:49	1.71	1.71	1.71	1.72		DFM to collapse
pasaasega	dyad5	5	test	test	pasa	asega	1899-12-31 00:03:00	1899-12-31 00:03:38	1899-12-31 00:03:00	1899-12-31 00:03:00	1.51	1.51	1.51	1.53		DFM to collapse
pasaasega	dyad6	6	test	test	pasa	asega	1899-12-31 00:23:24	1899-12-31 00:19:16	1899-12-31 00:23:24	1899-12-31 00:19:16	1.38	1.38	1.38			DFM to drip stop
pasaasega	post1	1	post	control	pasa	asega	1899-12-31 00:08:13	1899-12-31 00:08:55	1899-12-31 00:08:13	1899-12-31 00:08:13	1.39	1.5	1.5	1.67	r	DFM to collapse
pasaasega	post2	2	post	control	pasa	asega	1899-12-31 00:26:21	1899-12-31 00:18:11	1899-12-31 00:26:21	1899-12-31 00:18:11	1.43	1.47	1.43	1.67	l	DFM to drip stop
pasaasega	post3	3	post	control	pasa	asega	1899-12-31 00:06:37	1899-12-31 00:07:16	1899-12-31 00:06:37	1899-12-31 00:06:38	1.16	1.65	1.65	1.94	r	DFM to collapse (1 sec more than originally coded from full view)
asegabili	pre1	1	pre	control	asega	bili	1899-12-31 00:07:56	1899-12-31 00:18:50	1899-12-31 00:07:56	1899-12-31 00:07:56	1.52	1.38	1.52	1.81	l	DFM to collapse
asegabili	pre2	2	pre	control	asega	bili	1899-12-31 00:23:31	1899-12-31 00:18:53	1899-12-31 00:23:31	1899-12-31 00:18:53	1.33	1.41	1.33	2.22	l	DFM to drip stop
asegabili	pre3	3	pre	control	asega	bili	1899-12-31 00:15:22	1899-12-31 00:19:39	1899-12-31 00:15:22	1899-12-31 00:15:22	1.45	1.43	1.45	3.61	l	DFM to collapse
asegabili	dyad1	1	test	test	asega	bili	1899-12-31 00:17:45	1899-12-31 00:17:29	1899-12-31 00:17:45	1899-12-31 00:17:45	1.53	1.53	1.53	2.08		DFM to collapse (drip override:drip stop 16 seconds before)
asegabili	dyad2	2	test	test	asega	bili	1899-12-31 00:05:06	1899-12-31 00:05:53	1899-12-31 00:05:06	1899-12-31 00:05:06	1.98	1.98	1.98	1.94		DFM to collapse
asegabili	dyad3	3	test	test	asega	bili	1899-12-31 00:04:20	1899-12-31 00:04:57	1899-12-31 00:04:20	1899-12-31 00:04:20	1.21	1.21	1.21	1.67		DFM to collapse
asegabili	dyad4	4	test	test	asega	bili	1899-12-31 00:02:05	1899-12-31 00:02:40	1899-12-31 00:02:05	1899-12-31 00:02:05	1.56	1.56	1.56	1.56		DFM to collapse
asegabili	dyad5	5	test	test	asega	bili	1899-12-31 00:06:51	1899-12-31 00:07:35	1899-12-31 00:06:51	1899-12-31 00:06:51	1.98	1.98	1.98	2.22		DFM to collapse
asegabili	dyad6	6	test	test	asega	bili	1899-12-31 00:19:21	1899-12-31 00:16:53	1899-12-31 00:19:21	1899-12-31 00:16:53	1.58	1.58	1.58	1.94		DFM to drip stop (148 seconds before collapse)
asegabili	post1	1	post	control	asega	bili	1899-12-31 00:18:00	1899-12-31 00:18:08	1899-12-31 00:18:00	1899-12-31 00:18:00	1.47	1.47	1.47	1.53	r	DFM to collapse
asegabili	post2	2	post	control	asega	bili	1899-12-31 00:21:38	1899-12-31 00:19:15	1899-12-31 00:21:38	1899-12-31 00:19:15	1.39	1.34	1.34	2.72	r	DFM to drip stop (143 seconds before collapse)
asegabili	post3	3	post	control	asega	bili	1899-12-31 00:19:09	1899-12-31 00:17:53	1899-12-31 00:19:09	1899-12-31 00:17:53	1.48	1.49	1.49	2.22	r	DFM to drip stop (edited from collapse jan 2017!) (drip stop 76 seconds before collapse, both collapse and drip are Bili's)
bilipasa	pre1	1	pre	control	bili	pasa	1899-12-31 00:16:16	1899-12-31 00:14:34	1899-12-31 00:16:16	1899-12-31 00:14:34	1.69	1.83	1.69	2.08	l	DFM to drip stop (edited from collapse jan 2017!) drip stop 102 seconds before! Collapse = bili's, drip=pasa's)
bilipasa	pre2	2	pre	control	bili	pasa	1899-12-31 00:03:26	1899-12-31 00:04:05	1899-12-31 00:03:26	1899-12-31 00:03:27	1.84	1.35	1.84	1.61	l	DFM to collapse (1 sec more than originally coded from full view)
bilipasa	pre3	3	pre	control	bili	pasa	1899-12-31 00:15:43	1899-12-31 00:15:36	1899-12-31 00:15:43	1899-12-31 00:15:43	1.62	1.71	1.71	1.39	r	DFM to collapse (drip override:drip stop 7 seconds before)
bilipasa	dyad1	1	test	test	bili	pasa	1899-12-31 00:02:32	1899-12-31 00:03:10	1899-12-31 00:02:32	1899-12-31 00:02:32	1.95	1.95	1.95	1.94		DFM to collapse
bilipasa	dyad2	2	test	test	bili	pasa	1899-12-31 00:01:06	1899-12-31 00:01:42	1899-12-31 00:01:06	1899-12-31 00:01:06	2.94	2.94	2.94	3.43		DFM to collapse
bilipasa	dyad3	3	test	test	bili	pasa	1899-12-31 00:03:33	1899-12-31 00:04:20	1899-12-31 00:03:33	1899-12-31 00:03:34	2.04	2.04	2.04	1.67		DFM to collapse (1 sec more than originally coded from full view)
bilipasa	dyad4	4	test	test	bili	pasa	1899-12-31 00:04:27	1899-12-31 00:05:12	1899-12-31 00:04:27	1899-12-31 00:04:27	2.08	2.08	2.08	1.94		DFM to collapse
bilipasa	dyad5	5	test	test	bili	pasa	1899-12-31 00:02:25	1899-12-31 00:03:01	1899-12-31 00:02:25	1899-12-31 00:02:25	2.1	2.1	2.1	2.1		DFM to collapse
bilipasa	dyad6	6	test	test	bili	pasa	1899-12-31 00:05:22	1899-12-31 00:06:13	1899-12-31 00:05:22	1899-12-31 00:05:22	1.74	1.74	1.74	1.56		DFM to collapse
bilipasa	post1	1	post	control	bili	pasa	1899-12-31 00:04:27	1899-12-31 00:05:06	1899-12-31 00:04:27	1899-12-31 00:04:28	1.9	1.49	1.9	1.81	l	DFM to collapse (1 sec more than originally coded from full view)
bilipasa	post2	2	post	control	bili	pasa	1899-12-31 00:15:21	1899-12-31 00:15:27	1899-12-31 00:15:21	1899-12-31 00:15:21	1.73	1.47	1.73	1.94	l	DFM to collapse
bilipasa	post3	3	post	control	bili	pasa	1899-12-31 00:17:01	1899-12-31 00:16:52	1899-12-31 00:17:01	1899-12-31 00:17:01	1.58	1.31	1.58	2.08	l	DFM to collapse (drip override:drip stop 9 seconds before)
