# Supplementary material for: Chimpanzees overcome the tragedy of the commons with dominance
Source: Sci Rep. 2018 Jul 10;8:10389. doi: 10.1038/s41598-018-28416-8 (PMC6039489; doi:10.1038/s41598-018-28416-8)
Supplement: Supplementary file 4 — Dataset 2 [file 41598_2018_28416_MOESM4_ESM.xls]

## Sheet: JuiceFountain_duration2Edits_FI
dyad	trial	left	right	sub	condition	1st.collapse	duration2	3m.drip.rate	trial.start	bout.start	bout.end	bout.duration	seconds	DFM.start	DFM.end	DFM.change	Partner	notes1	notes2	notes3	amount.consumed	corr.amts
bilipasa	dyad1	bili	pasa	bili	test	00:02:32	1904-01-01 00:02:32	1.93717	00:02:12	1904-01-01 00:02:13	1904-01-01 00:02:42	1904-01-01 00:00:29	29	0	303	303	present	bili start:	1904-01-01 00:02:12		135.635	135.635
bilipasa	dyad1	bili	pasa	bili	test	00:02:32	1904-01-01 00:02:32	1.93717	00:02:12	1904-01-01 00:02:43	1904-01-01 00:02:49	1904-01-01 00:00:06	6	303	357	54	present	trial duration:	1904-01-01 00:02:32		24.3359	24.3359
bilipasa	dyad1	bili	pasa	bili	test	00:02:32	1904-01-01 00:02:32	1.93717	00:02:12	1904-01-01 00:02:50	1904-01-01 00:02:59	1904-01-01 00:00:09	9	357	436	79	present	Bili end:	1904-01-01 00:04:44		35.6621	35.6621
bilipasa	dyad1	bili	pasa	bili	test	00:02:32	1904-01-01 00:02:32	1.93717	00:02:12	1904-01-01 00:03:00	1904-01-01 00:03:13	1904-01-01 00:00:13	13	436	524	88	present	pasa present the whole trial			40.9969	40.9969
bilipasa	dyad1	bili	pasa	bili	test	00:02:32	1904-01-01 00:02:32	1.93717	00:02:12	1904-01-01 00:03:14	1904-01-01 00:03:20	1904-01-01 00:00:06	6	524	565	41	present	actual collapse:	1904-01-01 00:04:49		19.0684	19.0684
bilipasa	dyad1	bili	pasa	bili	test	00:02:32	1904-01-01 00:02:32	1.93717	00:02:12	1904-01-01 00:03:22	1904-01-01 00:03:34	1904-01-01 00:00:12	12	565	636	71	present	Bili drinking at time of collapse!			34.0793	34.0793
bilipasa	dyad1	bili	pasa	bili	test	00:02:32	1904-01-01 00:02:32	1.93717	00:02:12	1904-01-01 00:03:35	1904-01-01 00:03:40	1904-01-01 00:00:05	5	636	667	31	present				14.708	14.708
bilipasa	dyad1	bili	pasa	bili	test	00:02:32	1904-01-01 00:02:32	1.93717	00:02:12	1904-01-01 00:03:44	1904-01-01 00:03:47	1904-01-01 00:00:03	3	667	680	13	present				6.98461	6.98461
bilipasa	dyad1	bili	pasa	bili	test	00:02:32	1904-01-01 00:02:32	1.93717	00:02:12	1904-01-01 00:03:50	1904-01-01 00:03:54	1904-01-01 00:00:04	4	680	700	20	present				10.1255	10.1255
bilipasa	dyad1	bili	pasa	bili	test	00:02:32	1904-01-01 00:02:32	1.93717	00:02:12	1904-01-01 00:03:57	1904-01-01 00:04:02	1904-01-01 00:00:05	5	700	722	22	present				11.7386	11.7386
bilipasa	dyad1	bili	pasa	bili	test	00:02:32	1904-01-01 00:02:32	1.93717	00:02:12	1904-01-01 00:04:03	1904-01-01 00:04:12	1904-01-01 00:00:09	9	722	768	46	present				23.1031	23.1031
bilipasa	dyad1	bili	pasa	bili	test	00:02:32	1904-01-01 00:02:32	1.93717	00:02:12	1904-01-01 00:04:13	1904-01-01 00:04:15	1904-01-01 00:00:02	2	768	777	9	present				4.75461	4.75461
bilipasa	dyad1	bili	pasa	bili	test	00:02:32	1904-01-01 00:02:32	1.93717	00:02:12	1904-01-01 00:04:19	1904-01-01 00:04:26	1904-01-01 00:00:07	7	777	817	40	present				19.3834	19.3834
bilipasa	dyad1	bili	pasa	bili	test	00:02:32	1904-01-01 00:02:32	1.93717	00:02:12	1904-01-01 00:04:28	1904-01-01 00:04:30	1904-01-01 00:00:02	2	817	824	7	present				4.19413	4.19413
bilipasa	dyad1	bili	pasa	bili	test	00:02:32	1904-01-01 00:02:32	1.93717	00:02:12	1904-01-01 00:04:34	1904-01-01 00:04:39	1904-01-01 00:00:05	5	824	840	16	present				10.0879	10.0879
bilipasa	dyad1	bili	pasa	bili	test	00:02:32	1904-01-01 00:02:32	1.93717	00:02:12	1904-01-01 00:04:43	1904-01-01 00:04:45	1904-01-01 00:00:02	2	840	849	9	present				4.75461	4.75461
bilipasa	dyad1	bili	pasa	pasa	test	00:02:32	1904-01-01 00:02:32	1.93717	00:02:49	1904-01-01 00:02:51	1904-01-01 00:02:53	1904-01-01 00:00:02	2	0	14	14	present				6.48439	6.48439
bilipasa	dyad1	bili	pasa	pasa	test	00:02:32	1904-01-01 00:02:32	1.93717	00:02:49	1904-01-01 00:02:56	1904-01-01 00:02:59	1904-01-01 00:00:03	3	14	33	19	present				8.97113	8.97113
bilipasa	dyad1	bili	pasa	pasa	test	00:02:32	1904-01-01 00:02:32	1.93717	00:02:49	1904-01-01 00:03:01	1904-01-01 00:03:03	1904-01-01 00:00:02	2	33	49	16	present				7.28069	7.28069
bilipasa	dyad1	bili	pasa	pasa	test	00:02:32	1904-01-01 00:02:32	1.93717	00:02:49	1904-01-01 00:03:05	1904-01-01 00:03:09	1904-01-01 00:00:04	4	49	71	22	present				10.7826	10.7826
bilipasa	dyad1	bili	pasa	pasa	test	00:02:32	1904-01-01 00:02:32	1.93717	00:02:49	1904-01-01 00:03:11	1904-01-01 00:03:15	1904-01-01 00:00:04	4	71	94	23	present	bili drinking at time of juice collapse			11.1258	11.1258
bilipasa	dyad1	bili	pasa	pasa	test	00:02:32	1904-01-01 00:02:32	1.93717	00:02:49	1904-01-01 00:03:17	1904-01-01 00:03:21	1904-01-01 00:00:04	4	94	116	22	present	trial duration:	1904-01-01 00:02:32		10.7826	10.7826
bilipasa	dyad1	bili	pasa	pasa	test	00:02:32	1904-01-01 00:02:32	1.93717	00:02:49	1904-01-01 00:03:22	1904-01-01 00:03:27	1904-01-01 00:00:05	5	116	148	32	present	pasa start:	1904-01-01 00:02:49		15.0749	15.0749
bilipasa	dyad1	bili	pasa	pasa	test	00:02:32	1904-01-01 00:02:32	1.93717	00:02:49	1904-01-01 00:03:29	1904-01-01 00:03:31	1904-01-01 00:00:02	2	148	166	18	present	pasa end:	1904-01-01 00:05:21		8.11198	8.11198
bilipasa	dyad1	bili	pasa	pasa	test	00:02:32	1904-01-01 00:02:32	1.93717	00:02:49	1904-01-01 00:03:33	1904-01-01 00:03:41	1904-01-01 00:00:08	8	166	212	46	present	bili present the whole trial			22.2516	22.2516
bilipasa	dyad1	bili	pasa	pasa	test	00:02:32	1904-01-01 00:02:32	1.93717	00:02:49	1904-01-01 00:03:43	1904-01-01 00:03:46	1904-01-01 00:00:03	3	212	223	11	present	magnet collapse 5 seconds before juice collapse			6.42521	6.42521
bilipasa	dyad1	bili	pasa	pasa	test	00:02:32	1904-01-01 00:02:32	1.93717	00:02:49	1904-01-01 00:03:47	1904-01-01 00:03:50	1904-01-01 00:00:03	3	223	236	13	present	actual collapse at 5:21			6.98461	6.98461
bilipasa	dyad1	bili	pasa	pasa	test	00:02:32	1904-01-01 00:02:32	1.93717	00:02:49	1904-01-01 00:03:52	1904-01-01 00:03:55	1904-01-01 00:00:03	3	236	254	18	present				8.60868	8.60868
bilipasa	dyad1	bili	pasa	pasa	test	00:02:32	1904-01-01 00:02:32	1.93717	00:02:49	1904-01-01 00:03:57	1904-01-01 00:04:00	1904-01-01 00:00:03	3	254	268	14	present				7.28256	7.28256
bilipasa	dyad1	bili	pasa	pasa	test	00:02:32	1904-01-01 00:02:32	1.93717	00:02:49	1904-01-01 00:04:01	1904-01-01 00:04:04	1904-01-01 00:00:03	3	268	281	13	present				6.98461	6.98461
bilipasa	dyad1	bili	pasa	pasa	test	00:02:32	1904-01-01 00:02:32	1.93717	00:02:49	1904-01-01 00:04:05	1904-01-01 00:04:09	1904-01-01 00:00:04	4	281	300	19	present				9.81222	9.81222
bilipasa	dyad1	bili	pasa	pasa	test	00:02:32	1904-01-01 00:02:32	1.93717	00:02:49	1904-01-01 00:04:13	1904-01-01 00:04:19	1904-01-01 00:00:06	6	300	327	27	present				14.2638	14.2638
bilipasa	dyad1	bili	pasa	pasa	test	00:02:32	1904-01-01 00:02:32	1.93717	00:02:49	1904-01-01 00:04:20	1904-01-01 00:04:23	1904-01-01 00:00:03	3	327	340	13	present				6.98461	6.98461
bilipasa	dyad1	bili	pasa	pasa	test	00:02:32	1904-01-01 00:02:32	1.93717	00:02:49	1904-01-01 00:04:28	1904-01-01 00:04:33	1904-01-01 00:00:05	5	340	363	23	present				12.0365	12.0365
bilipasa	dyad1	bili	pasa	pasa	test	00:02:32	1904-01-01 00:02:32	1.93717	00:02:49	1904-01-01 00:04:35	1904-01-01 00:04:38	1904-01-01 00:00:03	3	363	376	13	present				6.98461	6.98461
bilipasa	dyad1	bili	pasa	pasa	test	00:02:32	1904-01-01 00:02:32	1.93717	00:02:49	1904-01-01 00:04:44	1904-01-01 00:04:54	1904-01-01 00:00:10	10	376	410	34	present				20.7048	20.7048
bilipasa	dyad1	bili	pasa	pasa	test	00:02:32	1904-01-01 00:02:32	1.93717	00:02:49	1904-01-01 00:04:56	1904-01-01 00:04:58	1904-01-01 00:00:02	2	410	420	10	present				5.06275	5.06275
bilipasa	dyad1	bili	pasa	pasa	test	00:02:32	1904-01-01 00:02:32	1.93717	00:02:49	1904-01-01 00:05:03	1904-01-01 00:05:08	1904-01-01 00:00:05	5	420	442	22	present				11.7386	11.7386
bilipasa	dyad1	bili	pasa	pasa	test	00:02:32	1904-01-01 00:02:32	1.93717	00:02:49	1904-01-01 00:05:10	1904-01-01 00:05:13	1904-01-01 00:00:03	3	442	458	16	present				7.91933	7.91933
bilipasa	dyad1	bili	pasa	pasa	test	00:02:32	1904-01-01 00:02:32	1.93717	00:02:49	1904-01-01 00:05:16	1904-01-01 00:05:22	1904-01-01 00:00:06	6	458	485	27	present	Pasa drinking at time of magnet collapse			14.2638	14.2638
bilipasa	dyad2	bili	pasa	bili	test	00:01:06	1904-01-01 00:01:06	3.43137	00:01:30	1904-01-01 00:01:30	1904-01-01 00:02:20	1904-01-01 00:00:50	50	0	644	644	present	trial duration	1904-01-01 00:01:06		287.236	287.236
bilipasa	dyad2	bili	pasa	bili	test	00:01:06	1904-01-01 00:01:06	3.43137	00:01:30	1904-01-01 00:02:21	1904-01-01 00:02:27	1904-01-01 00:00:06	6	644	700	56	present	Bili start:	1904-01-01 00:01:30		25.1839	25.1839
bilipasa	dyad2	bili	pasa	bili	test	00:01:06	1904-01-01 00:01:06	3.43137	00:01:30	1904-01-01 00:02:30	1904-01-01 00:02:35	1904-01-01 00:00:05	5	700	735	35	present	Bili end:	1904-01-01 00:02:36		16.211	16.211
bilipasa	dyad2	bili	pasa	pasa	test	00:01:06	1904-01-01 00:01:06	3.43137	00:01:50	1904-01-01 00:01:52	1904-01-01 00:01:55	1904-01-01 00:00:03	3	0	25	25	present				11.3319	11.3319
bilipasa	dyad2	bili	pasa	pasa	test	00:01:06	1904-01-01 00:01:06	3.43137	00:01:50	1904-01-01 00:01:59	1904-01-01 00:02:02	1904-01-01 00:00:03	3	25	52	27	present	Bili drinking at time of collapse at 2:35			12.168	12.168
bilipasa	dyad2	bili	pasa	pasa	test	00:01:06	1904-01-01 00:01:06	3.43137	00:01:50	1904-01-01 00:02:06	1904-01-01 00:02:08	1904-01-01 00:00:02	2	52	67	15	present	pasa start:	1904-01-01 00:01:50		6.87725	6.87725
bilipasa	dyad2	bili	pasa	pasa	test	00:01:06	1904-01-01 00:01:06	3.43137	00:01:50	1904-01-01 00:02:13	1904-01-01 00:02:17	1904-01-01 00:00:04	4	67	94	27	present	pasa end:	1904-01-01 00:02:56		12.5852	12.5852
bilipasa	dyad2	bili	pasa	pasa	test	00:01:06	1904-01-01 00:01:06	3.43137	00:01:50	1904-01-01 00:02:19	1904-01-01 00:02:23	1904-01-01 00:00:04	4	94	127	33	present				14.9716	14.9716
bilipasa	dyad2	bili	pasa	pasa	test	00:01:06	1904-01-01 00:01:06	3.43137	00:01:50	1904-01-01 00:02:26	1904-01-01 00:02:30	1904-01-01 00:00:04	4	127	161	34	present				15.3856	15.3856
bilipasa	dyad2	bili	pasa	pasa	test	00:01:06	1904-01-01 00:01:06	3.43137	00:01:50	1904-01-01 00:02:33	1904-01-01 00:02:36	1904-01-01 00:00:03	3	161	182	21	present				9.72658	9.72658
bilipasa	dyad2	bili	pasa	pasa	test	00:01:06	1904-01-01 00:01:06	3.43137	00:01:50	1904-01-01 00:02:39	1904-01-01 00:02:43	1904-01-01 00:00:04	4	182	207	25	present				11.8393	11.8393
bilipasa	dyad2	bili	pasa	pasa	test	00:01:06	1904-01-01 00:01:06	3.43137	00:01:50	1904-01-01 00:02:46	1904-01-01 00:02:49	1904-01-01 00:00:03	3	207	232	25	present				11.3319	11.3319
bilipasa	dyad2	bili	pasa	pasa	test	00:01:06	1904-01-01 00:01:06	3.43137	00:01:50	1904-01-01 00:02:54	1904-01-01 00:02:56	1904-01-01 00:00:02	2	232	257	25	present	pasa drinking at time of collapse 2:56			11.1535	11.1535
bilipasa	dyad3	bili	pasa	bili	test	00:03:33	1904-01-01 00:03:34	1.66667	00:02:31	1904-01-01 00:02:31	1904-01-01 00:03:02	1904-01-01 00:00:31	31	0	307	307	present				137.683	137.683
bilipasa	dyad3	bili	pasa	bili	test	00:03:33	1904-01-01 00:03:34	1.66667	00:02:31	1904-01-01 00:03:03	1904-01-01 00:03:41	1904-01-01 00:00:38	38	307	601	294	present				134.276	134.276
bilipasa	dyad3	bili	pasa	bili	test	00:03:33	1904-01-01 00:03:34	1.66667	00:02:31	1904-01-01 00:03:44	1904-01-01 00:03:51	1904-01-01 00:00:07	7	601	637	36	present				18.041	18.041
bilipasa	dyad3	bili	pasa	bili	test	00:03:33	1904-01-01 00:03:34	1.66667	00:02:31	1904-01-01 00:03:56	1904-01-01 00:04:14	1904-01-01 00:00:18	18	637	706	69	present				39.3668	39.3668
bilipasa	dyad3	bili	pasa	bili	test	00:03:33	1904-01-01 00:03:34	1.66667	00:02:31	1904-01-01 00:04:15	1904-01-01 00:04:22	1904-01-01 00:00:07	7	706	734	28	present				15.6321	15.6321
bilipasa	dyad3	bili	pasa	bili	test	00:03:33	1904-01-01 00:03:34	1.66667	00:02:31	1904-01-01 00:04:29	1904-01-01 00:04:31	1904-01-01 00:00:02	2	734	739	5	present				3.65371	3.65371
bilipasa	dyad3	bili	pasa	bili	test	00:03:33	1904-01-01 00:03:34	1.66667	00:02:31	1904-01-01 00:04:36	1904-01-01 00:04:40	1904-01-01 00:00:04	4	739	761	22	present				10.7826	10.7826
bilipasa	dyad3	bili	pasa	bili	test	00:03:33	1904-01-01 00:03:34	1.66667	00:02:31	1904-01-01 00:04:41	1904-01-01 00:04:48	1904-01-01 00:00:07	7	761	787	26	present				15.0823	15.0823
bilipasa	dyad3	bili	pasa	bili	test	00:03:33	1904-01-01 00:03:34	1.66667	00:02:31	1904-01-01 00:04:50	1904-01-01 00:04:53	1904-01-01 00:00:03	3	787	803	16	present				7.91933	7.91933
bilipasa	dyad3	bili	pasa	bili	test	00:03:33	1904-01-01 00:03:34	1.66667	00:02:31	1904-01-01 00:04:57	1904-01-01 00:05:01	1904-01-01 00:00:04	4	803	821	18	present				9.50922	9.50922
bilipasa	dyad3	bili	pasa	bili	test	00:03:33	1904-01-01 00:03:34	1.66667	00:02:31	1904-01-01 00:05:08	1904-01-01 00:05:11	1904-01-01 00:00:03	3	821	835	14	present				7.28256	7.28256
bilipasa	dyad3	bili	pasa	bili	test	00:03:33	1904-01-01 00:03:34	1.66667	00:02:31	1904-01-01 00:05:38	1904-01-01 00:05:41	1904-01-01 00:00:03	3	835	851	16	present				7.91933	7.91933
bilipasa	dyad3	bili	pasa	bili	test	00:03:33	1904-01-01 00:03:34	1.66667	00:02:31	1904-01-01 00:05:45	1904-01-01 00:05:55	1904-01-01 00:00:10	10	851	889	38	present				21.7792	21.7792
bilipasa	dyad3	bili	pasa	bili	test	00:03:33	1904-01-01 00:03:34	1.66667	00:02:31	1904-01-01 00:06:02	1904-01-01 00:06:05	1904-01-01 00:00:03	3	889	910	21	present				9.72658	9.72658
bilipasa	dyad3	bili	pasa	pasa	test	00:03:33	1904-01-01 00:03:34	1.66667	00:02:52	1904-01-01 00:02:54	1904-01-01 00:02:56	1904-01-01 00:00:02	2	0	18	18	present				8.11198	8.11198
bilipasa	dyad3	bili	pasa	pasa	test	00:03:33	1904-01-01 00:03:34	1.66667	00:02:52	1904-01-01 00:03:05	1904-01-01 00:03:10	1904-01-01 00:00:05	5	18	55	37	present	DRINKING at collapseat 00:06:05			16.9944	16.9944
bilipasa	dyad3	bili	pasa	pasa	test	00:03:33	1904-01-01 00:03:34	1.66667	00:02:52	1904-01-01 00:03:12	1904-01-01 00:03:15	1904-01-01 00:00:03	3	55	71	16	present				7.91933	7.91933
bilipasa	dyad3	bili	pasa	pasa	test	00:03:33	1904-01-01 00:03:34	1.66667	00:02:52	1904-01-01 00:03:18	1904-01-01 00:03:23	1904-01-01 00:00:05	5	71	102	31	present				14.708	14.708
bilipasa	dyad3	bili	pasa	pasa	test	00:03:33	1904-01-01 00:03:34	1.66667	00:02:52	1904-01-01 00:03:27	1904-01-01 00:03:31	1904-01-01 00:00:04	4	102	129	27	present				12.5852	12.5852
bilipasa	dyad3	bili	pasa	pasa	test	00:03:33	1904-01-01 00:03:34	1.66667	00:02:52	1904-01-01 00:03:35	1904-01-01 00:03:42	1904-01-01 00:00:07	7	129	156	27	present				15.3551	15.3551
bilipasa	dyad3	bili	pasa	pasa	test	00:03:33	1904-01-01 00:03:34	1.66667	00:02:52	1904-01-01 00:03:43	1904-01-01 00:03:47	1904-01-01 00:00:04	4	156	178	22	present				10.7826	10.7826
bilipasa	dyad3	bili	pasa	pasa	test	00:03:33	1904-01-01 00:03:34	1.66667	00:02:52	1904-01-01 00:03:50	1904-01-01 00:03:55	1904-01-01 00:00:05	5	178	203	25	present				12.6569	12.6569
bilipasa	dyad3	bili	pasa	pasa	test	00:03:33	1904-01-01 00:03:34	1.66667	00:02:52	1904-01-01 00:03:57	1904-01-01 00:04:04	1904-01-01 00:00:07	7	203	236	33	present				17.0945	17.0945
bilipasa	dyad3	bili	pasa	pasa	test	00:03:33	1904-01-01 00:03:34	1.66667	00:02:52	1904-01-01 00:04:08	1904-01-01 00:04:13	1904-01-01 00:00:05	5	236	258	22	present				11.7386	11.7386
bilipasa	dyad3	bili	pasa	pasa	test	00:03:33	1904-01-01 00:03:34	1.66667	00:02:52	1904-01-01 00:04:18	1904-01-01 00:04:24	1904-01-01 00:00:06	6	258	284	26	present				13.9692	13.9692
bilipasa	dyad3	bili	pasa	pasa	test	00:03:33	1904-01-01 00:03:34	1.66667	00:02:52	1904-01-01 00:04:26	1904-01-01 00:04:29	1904-01-01 00:00:03	3	284	298	14	present				7.28256	7.28256
bilipasa	dyad3	bili	pasa	pasa	test	00:03:33	1904-01-01 00:03:34	1.66667	00:02:52	1904-01-01 00:04:31	1904-01-01 00:04:35	1904-01-01 00:00:04	4	298	313	15	present				8.6572	8.6572
bilipasa	dyad3	bili	pasa	pasa	test	00:03:33	1904-01-01 00:03:34	1.66667	00:02:52	1904-01-01 00:04:47	1904-01-01 00:04:50	1904-01-01 00:00:03	3	313	324	11	present				6.42521	6.42521
bilipasa	dyad3	bili	pasa	pasa	test	00:03:33	1904-01-01 00:03:34	1.66667	00:02:52	1904-01-01 00:04:53	1904-01-01 00:04:58	1904-01-01 00:00:05	5	324	348	24	present				12.3426	12.3426
bilipasa	dyad3	bili	pasa	pasa	test	00:03:33	1904-01-01 00:03:34	1.66667	00:02:52	1904-01-01 00:05:03	1904-01-01 00:05:08	1904-01-01 00:00:05	5	348	369	21	present				11.4485	11.4485
bilipasa	dyad3	bili	pasa	pasa	test	00:03:33	1904-01-01 00:03:34	1.66667	00:02:52	1904-01-01 00:05:09	1904-01-01 00:05:13	1904-01-01 00:00:04	4	369	384	15	present				8.6572	8.6572
bilipasa	dyad3	bili	pasa	pasa	test	00:03:33	1904-01-01 00:03:34	1.66667	00:02:52	1904-01-01 00:05:16	1904-01-01 00:05:21	1904-01-01 00:00:05	5	384	403	19	present				10.8896	10.8896
bilipasa	dyad3	bili	pasa	pasa	test	00:03:33	1904-01-01 00:03:34	1.66667	00:02:52	1904-01-01 00:05:25	1904-01-01 00:05:26	1904-01-01 00:00:01	1	403	406	3	present				1.96457	1.96457
bilipasa	dyad3	bili	pasa	pasa	test	00:03:33	1904-01-01 00:03:34	1.66667	00:02:52	1904-01-01 00:05:29	1904-01-01 00:05:35	1904-01-01 00:00:06	6	406	427	21	present				12.5824	12.5824
bilipasa	dyad3	bili	pasa	pasa	test	00:03:33	1904-01-01 00:03:34	1.66667	00:02:52	1904-01-01 00:05:38	1904-01-01 00:05:46	1904-01-01 00:00:08	8	427	456	29	present				17.0441	17.0441
bilipasa	dyad3	bili	pasa	pasa	test	00:03:33	1904-01-01 00:03:34	1.66667	00:02:52	1904-01-01 00:05:53	1904-01-01 00:05:57	1904-01-01 00:00:04	4	456	469	13	present				8.12316	8.12316
bilipasa	dyad3	bili	pasa	pasa	test	00:03:33	1904-01-01 00:03:34	1.66667	00:02:52	1904-01-01 00:05:59	1904-01-01 00:06:04	1904-01-01 00:00:05	5	469	487	18	present				10.619	10.619
bilipasa	dyad3	bili	pasa	pasa	test	00:03:33	1904-01-01 00:03:34	1.66667	00:02:52	1904-01-01 00:06:12	1904-01-01 00:06:18	1904-01-01 00:00:06	6	487	510	23	present	pasaNOT drinking at collapse at 00:06:25, but stopped drinking only 2 seconds prior			13.1223	13.1223
bilipasa	dyad3	bili	pasa	pasa	test	00:03:33	1904-01-01 00:03:34	1.66667	00:02:52	1904-01-01 00:06:21	1904-01-01 00:06:23	1904-01-01 00:00:02	2	510	518	8	present				4.4663	4.4663
bilipasa	dyad4	bili	pasa	bili	test	00:04:27	1904-01-01 00:04:27	1.94444	00:03:47	00:03:47	00:04:45	1904-01-01 00:00:58	58
bilipasa	dyad4	bili	pasa	bili	test	00:04:27	1904-01-01 00:04:27	1.94444	00:03:47	00:04:46	00:04:51	1904-01-01 00:00:05	5
bilipasa	dyad4	bili	pasa	bili	test	00:04:27	1904-01-01 00:04:27	1.94444	00:03:47	00:04:52	00:04:57	1904-01-01 00:00:05	5
bilipasa	dyad4	bili	pasa	bili	test	00:04:27	1904-01-01 00:04:27	1.94444	00:03:47	00:04:59	00:05:16	1904-01-01 00:00:17	17
bilipasa	dyad4	bili	pasa	bili	test	00:04:27	1904-01-01 00:04:27	1.94444	00:03:47	00:05:21	00:05:38	1904-01-01 00:00:17	17
bilipasa	dyad4	bili	pasa	bili	test	00:04:27	1904-01-01 00:04:27	1.94444	00:03:47	00:05:42	00:05:47	1904-01-01 00:00:05	5
bilipasa	dyad4	bili	pasa	bili	test	00:04:27	1904-01-01 00:04:27	1.94444	00:03:47	00:05:51	00:05:55	1904-01-01 00:00:04	4
bilipasa	dyad4	bili	pasa	bili	test	00:04:27	1904-01-01 00:04:27	1.94444	00:03:47	00:06:02	00:06:03	1904-01-01 00:00:01	1
bilipasa	dyad4	bili	pasa	bili	test	00:04:27	1904-01-01 00:04:27	1.94444	00:03:47	00:06:05	00:06:09	1904-01-01 00:00:04	4
bilipasa	dyad4	bili	pasa	bili	test	00:04:27	1904-01-01 00:04:27	1.94444	00:03:47	00:06:15	00:06:29	1904-01-01 00:00:14	14
bilipasa	dyad4	bili	pasa	bili	test	00:04:27	1904-01-01 00:04:27	1.94444	00:03:47	00:06:33	00:06:35	1904-01-01 00:00:02	2
bilipasa	dyad4	bili	pasa	bili	test	00:04:27	1904-01-01 00:04:27	1.94444	00:03:47	00:06:37	00:06:39	1904-01-01 00:00:02	2
bilipasa	dyad4	bili	pasa	bili	test	00:04:27	1904-01-01 00:04:27	1.94444	00:03:47	00:06:41	00:06:42	1904-01-01 00:00:01	1
bilipasa	dyad4	bili	pasa	bili	test	00:04:27	1904-01-01 00:04:27	1.94444	00:03:47	00:06:43	00:06:45	1904-01-01 00:00:02	2
bilipasa	dyad4	bili	pasa	bili	test	00:04:27	1904-01-01 00:04:27	1.94444	00:03:47	00:06:47	00:06:53	1904-01-01 00:00:06	6
bilipasa	dyad4	bili	pasa	bili	test	00:04:27	1904-01-01 00:04:27	1.94444	00:03:47	00:06:56	00:06:58	1904-01-01 00:00:02	2
bilipasa	dyad4	bili	pasa	bili	test	00:04:27	1904-01-01 00:04:27	1.94444	00:03:47	00:07:00	00:07:02	1904-01-01 00:00:02	2
bilipasa	dyad4	bili	pasa	bili	test	00:04:27	1904-01-01 00:04:27	1.94444	00:03:47	00:07:04	00:07:12	1904-01-01 00:00:08	8
bilipasa	dyad4	bili	pasa	bili	test	00:04:27	1904-01-01 00:04:27	1.94444	00:03:47	00:07:17	00:07:20	1904-01-01 00:00:03	3
bilipasa	dyad4	bili	pasa	bili	test	00:04:27	1904-01-01 00:04:27	1.94444	00:03:47	00:07:22	00:07:24	1904-01-01 00:00:02	2
bilipasa	dyad4	bili	pasa	bili	test	00:04:27	1904-01-01 00:04:27	1.94444	00:03:47	00:07:33	00:07:38	1904-01-01 00:00:05	5
bilipasa	dyad4	bili	pasa	bili	test	00:04:27	1904-01-01 00:04:27	1.94444	00:03:47	00:07:40	00:07:47	1904-01-01 00:00:07	7
bilipasa	dyad4	bili	pasa	bili	test	00:04:27	1904-01-01 00:04:27	1.94444	00:03:47	00:07:54	00:08:04	1904-01-01 00:00:10	10
bilipasa	dyad4	bili	pasa	bili	test	00:04:27	1904-01-01 00:04:27	1.94444	00:03:47	00:08:07	00:08:12	1904-01-01 00:00:05	5						bili NOT drinking at collapse at 8:15
bilipasa	dyad4	bili	pasa	pasa	test	00:04:27	1904-01-01 00:04:27	1.94444	00:03:32	1904-01-01 00:03:32	1904-01-01 00:03:35	1904-01-01 00:00:03	3	0	16	16	present	trial duration	1904-01-01 00:04:27		7.91933	7.91933
bilipasa	dyad4	bili	pasa	pasa	test	00:04:27	1904-01-01 00:04:27	1.94444	00:03:32	1904-01-01 00:03:44	1904-01-01 00:03:47	1904-01-01 00:00:03	3	16	31	15	present	pasa start	1904-01-01 00:03:29		7.59412	7.59412
bilipasa	dyad4	bili	pasa	pasa	test	00:04:27	1904-01-01 00:04:27	1.94444	00:03:32	1904-01-01 00:03:48	1904-01-01 00:03:51	1904-01-01 00:00:03	3	31	56	25	present	pasa end	1904-01-01 00:07:56		11.3319	11.3319
bilipasa	dyad4	bili	pasa	pasa	test	00:04:27	1904-01-01 00:04:27	1.94444	00:03:32	1904-01-01 00:03:53	1904-01-01 00:03:58	1904-01-01 00:00:05	5	56	78	22	present	bili present the whole trial; bili's dfm stopped working after 14 seconds			11.7386	11.7386
bilipasa	dyad4	bili	pasa	pasa	test	00:04:27	1904-01-01 00:04:27	1.94444	00:03:32	1904-01-01 00:04:00	1904-01-01 00:04:02	1904-01-01 00:00:02	2	78	92	14	present				6.48439	6.48439
bilipasa	dyad4	bili	pasa	pasa	test	00:04:27	1904-01-01 00:04:27	1.94444	00:03:32	1904-01-01 00:04:03	1904-01-01 00:04:07	1904-01-01 00:00:04	4	92	107	15	present				8.6572	8.6572
bilipasa	dyad4	bili	pasa	pasa	test	00:04:27	1904-01-01 00:04:27	1.94444	00:03:32	1904-01-01 00:04:08	1904-01-01 00:04:12	1904-01-01 00:00:04	4	107	125	18	present				9.50922	9.50922
bilipasa	dyad4	bili	pasa	pasa	test	00:04:27	1904-01-01 00:04:27	1.94444	00:03:32	1904-01-01 00:04:13	1904-01-01 00:04:15	1904-01-01 00:00:02	2	125	133	8	present				4.4663	4.4663
bilipasa	dyad4	bili	pasa	pasa	test	00:04:27	1904-01-01 00:04:27	1.94444	00:03:32	1904-01-01 00:04:16	1904-01-01 00:04:20	1904-01-01 00:00:04	4	133	153	20	present				10.1255	10.1255
bilipasa	dyad4	bili	pasa	pasa	test	00:04:27	1904-01-01 00:04:27	1.94444	00:03:32	1904-01-01 00:04:23	1904-01-01 00:04:26	1904-01-01 00:00:03	3	153	164	11	present				6.42521	6.42521
bilipasa	dyad4	bili	pasa	pasa	test	00:04:27	1904-01-01 00:04:27	1.94444	00:03:32	1904-01-01 00:04:27	1904-01-01 00:04:31	1904-01-01 00:00:04	4	164	186	22	present				10.7826	10.7826
bilipasa	dyad4	bili	pasa	pasa	test	00:04:27	1904-01-01 00:04:27	1.94444	00:03:32	1904-01-01 00:04:34	1904-01-01 00:04:38	1904-01-01 00:00:04	4	186	204	18	present				9.50922	9.50922
bilipasa	dyad4	bili	pasa	pasa	test	00:04:27	1904-01-01 00:04:27	1.94444	00:03:32	1904-01-01 00:04:41	1904-01-01 00:04:43	1904-01-01 00:00:02	2	204	213	9	present				4.75461	4.75461
bilipasa	dyad4	bili	pasa	pasa	test	00:04:27	1904-01-01 00:04:27	1.94444	00:03:32	1904-01-01 00:04:46	1904-01-01 00:04:51	1904-01-01 00:00:05	5	213	234	21	present				11.4485	11.4485
bilipasa	dyad4	bili	pasa	pasa	test	00:04:27	1904-01-01 00:04:27	1.94444	00:03:32	1904-01-01 00:04:53	1904-01-01 00:04:56	1904-01-01 00:00:03	3	234	249	15	present				7.59412	7.59412
bilipasa	dyad4	bili	pasa	pasa	test	00:04:27	1904-01-01 00:04:27	1.94444	00:03:32	1904-01-01 00:04:58	1904-01-01 00:05:04	1904-01-01 00:00:06	6	249	272	23	present				13.1223	13.1223
bilipasa	dyad4	bili	pasa	pasa	test	00:04:27	1904-01-01 00:04:27	1.94444	00:03:32	1904-01-01 00:05:09	1904-01-01 00:05:11	1904-01-01 00:00:02	2	272	279	7	present				4.19413	4.19413
bilipasa	dyad4	bili	pasa	pasa	test	00:04:27	1904-01-01 00:04:27	1.94444	00:03:32	1904-01-01 00:05:13	1904-01-01 00:05:15	1904-01-01 00:00:02	2	279	289	10	present				5.06275	5.06275
bilipasa	dyad4	bili	pasa	pasa	test	00:04:27	1904-01-01 00:04:27	1.94444	00:03:32	1904-01-01 00:05:17	1904-01-01 00:05:22	1904-01-01 00:00:05	5	289	306	17	present				10.3524	10.3524
bilipasa	dyad4	bili	pasa	pasa	test	00:04:27	1904-01-01 00:04:27	1.94444	00:03:32	1904-01-01 00:05:25	1904-01-01 00:05:28	1904-01-01 00:00:03	3	306	316	10	present				6.15848	6.15848
bilipasa	dyad4	bili	pasa	pasa	test	00:04:27	1904-01-01 00:04:27	1.94444	00:03:32	1904-01-01 00:05:30	1904-01-01 00:05:31	1904-01-01 00:00:01	1	316	319	3	present				1.96457	1.96457
bilipasa	dyad4	bili	pasa	pasa	test	00:04:27	1904-01-01 00:04:27	1.94444	00:03:32	1904-01-01 00:05:35	1904-01-01 00:05:37	1904-01-01 00:00:02	2	319	325	6	present				3.92913	3.92913
bilipasa	dyad4	bili	pasa	pasa	test	00:04:27	1904-01-01 00:04:27	1.94444	00:03:32	1904-01-01 00:05:38	1904-01-01 00:05:44	1904-01-01 00:00:06	6	325	340	15	present				10.9611	10.9611
bilipasa	dyad4	bili	pasa	pasa	test	00:04:27	1904-01-01 00:04:27	1.94444	00:03:32	1904-01-01 00:05:46	1904-01-01 00:05:51	1904-01-01 00:00:05	5	340	348	8	present				7.54614	7.54614
bilipasa	dyad4	bili	pasa	pasa	test	00:04:27	1904-01-01 00:04:27	1.94444	00:03:32	1904-01-01 00:05:52	1904-01-01 00:05:56	1904-01-01 00:00:04	4	348	357	9	present				7.00607	7.00607
bilipasa	dyad4	bili	pasa	pasa	test	00:04:27	1904-01-01 00:04:27	1.94444	00:03:32	1904-01-01 00:05:59	1904-01-01 00:06:02	1904-01-01 00:00:03	3	357	363	6	present				5.00486	5.00486
bilipasa	dyad4	bili	pasa	pasa	test	00:04:27	1904-01-01 00:04:27	1.94444	00:03:32	1904-01-01 00:06:04	1904-01-01 00:06:09	1904-01-01 00:00:05	5	363	373	10	present				8.34144	8.34144
bilipasa	dyad4	bili	pasa	pasa	test	00:04:27	1904-01-01 00:04:27	1.94444	00:03:32	1904-01-01 00:06:12	1904-01-01 00:06:16	1904-01-01 00:00:04	4	373	379	6	present				5.85022	5.85022
bilipasa	dyad4	bili	pasa	pasa	test	00:04:27	1904-01-01 00:04:27	1.94444	00:03:32	1904-01-01 00:06:17	1904-01-01 00:06:21	1904-01-01 00:00:04	4	379	389	10	present				7.30742	7.30742
bilipasa	dyad4	bili	pasa	pasa	test	00:04:27	1904-01-01 00:04:27	1.94444	00:03:32	1904-01-01 00:06:23	1904-01-01 00:06:26	1904-01-01 00:00:03	3	389	396	7	present				5.33205	5.33205
bilipasa	dyad4	bili	pasa	pasa	test	00:04:27	1904-01-01 00:04:27	1.94444	00:03:32	1904-01-01 00:06:28	1904-01-01 00:06:32	1904-01-01 00:00:04	4	396	403	7	present				6.29406	6.29406
bilipasa	dyad4	bili	pasa	pasa	test	00:04:27	1904-01-01 00:04:27	1.94444	00:03:32	1904-01-01 00:07:34	1904-01-01 00:07:37	1904-01-01 00:00:03	3	403	411	8	present				5.62238	5.62238
bilipasa	dyad4	bili	pasa	pasa	test	00:04:27	1904-01-01 00:04:27	1.94444	00:03:32	1904-01-01 00:07:38	1904-01-01 00:07:41	1904-01-01 00:00:03	3	411	421	10	present				6.15848	6.15848
bilipasa	dyad4	bili	pasa	pasa	test	00:04:27	1904-01-01 00:04:27	1.94444	00:03:32	1904-01-01 00:07:42	1904-01-01 00:07:45	1904-01-01 00:00:03	3	421	428	7	present				5.33205	5.33205
bilipasa	dyad4	bili	pasa	pasa	test	00:04:27	1904-01-01 00:04:27	1.94444	00:03:32	1904-01-01 00:07:46	1904-01-01 00:07:52	1904-01-01 00:00:06	6	428	448	20	present	full video confirmation: pasa drinking up to 1 sec before colllapse, but bili stopped drinking about 2-3 seconds before collapse and looks up at apparatusƒ			12.317	12.317
bilipasa	dyad4	bili	pasa	pasa	test	00:04:27	1904-01-01 00:04:27	1.94444	00:03:32	1904-01-01 00:07:53	1904-01-01 00:07:58	1904-01-01 00:00:05	5	448	466	18	present	collapse at 8:00(?) pasa stopped drinking at 7:58ƒ			10.619	10.619
bilipasa	dyad5	bili	pasa	bili	test	00:02:25	1904-01-01 00:02:25	2.09945	00:01:57	1904-01-01 00:01:57	1904-01-01 00:03:10	1904-01-01 00:01:13	73	0	633	633	present	trial duration	1904-01-01 00:02:25		286.001	286.001
bilipasa	dyad5	bili	pasa	bili	test	00:02:25	1904-01-01 00:02:25	2.09945	00:01:57	1904-01-01 00:03:17	1904-01-01 00:03:23	1904-01-01 00:00:06	6	633	658	25	present	bili start:	1904-01-01 00:01:57		13.681	13.681
bilipasa	dyad5	bili	pasa	bili	test	00:02:25	1904-01-01 00:02:25	2.09945	00:01:57	1904-01-01 00:03:24	1904-01-01 00:03:29	1904-01-01 00:00:05	5	658	679	21	present	bili end:	1904-01-01 00:04:22		11.4485	11.4485
bilipasa	dyad5	bili	pasa	bili	test	00:02:25	1904-01-01 00:02:25	2.09945	00:01:57	1904-01-01 00:03:32	1904-01-01 00:03:35	1904-01-01 00:00:03	3	679	697	18	present				8.60868	8.60868
bilipasa	dyad5	bili	pasa	bili	test	00:02:25	1904-01-01 00:02:25	2.09945	00:01:57	1904-01-01 00:03:39	1904-01-01 00:03:41	1904-01-01 00:00:02	2	697	699	2	present				2.33403	2.33403
bilipasa	dyad5	bili	pasa	bili	test	00:02:25	1904-01-01 00:02:25	2.09945	00:01:57	1904-01-01 00:03:49	1904-01-01 00:03:51	1904-01-01 00:00:02	2	699	708	9	present				4.75461	4.75461
bilipasa	dyad5	bili	pasa	bili	test	00:02:25	1904-01-01 00:02:25	2.09945	00:01:57	1904-01-01 00:04:12	1904-01-01 00:04:17	1904-01-01 00:00:05	5	708	732	24	present				12.3426	12.3426
bilipasa	dyad5	bili	pasa	bili	test	00:02:25	1904-01-01 00:02:25	2.09945	00:01:57	1904-01-01 00:04:18	1904-01-01 00:04:22	1904-01-01 00:00:04	4	732	758	26	present				12.2085	12.2085
bilipasa	dyad5	bili	pasa	pasa	test	00:02:25	1904-01-01 00:02:25	2.09945	00:02:19	1904-01-01 00:02:20	1904-01-01 00:02:23	1904-01-01 00:00:03	3	0	14	14	present				7.28256	7.28256
bilipasa	dyad5	bili	pasa	pasa	test	00:02:25	1904-01-01 00:02:25	2.09945	00:02:19	1904-01-01 00:02:28	1904-01-01 00:02:30	1904-01-01 00:00:02	2	14	32	18	present				8.11198	8.11198
bilipasa	dyad5	bili	pasa	pasa	test	00:02:25	1904-01-01 00:02:25	2.09945	00:02:19	1904-01-01 00:02:32	1904-01-01 00:02:35	1904-01-01 00:00:03	3	32	50	18	present				8.60868	8.60868
bilipasa	dyad5	bili	pasa	pasa	test	00:02:25	1904-01-01 00:02:25	2.09945	00:02:19	1904-01-01 00:02:36	1904-01-01 00:02:40	1904-01-01 00:00:04	4	50	76	26	present				12.2085	12.2085
bilipasa	dyad5	bili	pasa	pasa	test	00:02:25	1904-01-01 00:02:25	2.09945	00:02:19	1904-01-01 00:02:44	1904-01-01 00:02:49	1904-01-01 00:00:05	5	76	107	31	present	BILI drinking at time of collapse at 4:22			14.708	14.708
bilipasa	dyad5	bili	pasa	pasa	test	00:02:25	1904-01-01 00:02:25	2.09945	00:02:19	1904-01-01 00:02:51	1904-01-01 00:02:55	1904-01-01 00:00:04	4	107	127	20	present	pasa start:	1904-01-01 00:02:19		10.1255	10.1255
bilipasa	dyad5	bili	pasa	pasa	test	00:02:25	1904-01-01 00:02:25	2.09945	00:02:19	1904-01-01 00:02:56	1904-01-01 00:03:01	1904-01-01 00:00:05	5	127	152	25	present	pasa end:	1904-01-01 00:04:44		12.6569	12.6569
bilipasa	dyad5	bili	pasa	pasa	test	00:02:25	1904-01-01 00:02:25	2.09945	00:02:19	1904-01-01 00:03:02	1904-01-01 00:03:07	1904-01-01 00:00:05	5	152	173	21	present				11.4485	11.4485
bilipasa	dyad5	bili	pasa	pasa	test	00:02:25	1904-01-01 00:02:25	2.09945	00:02:19	1904-01-01 00:03:08	1904-01-01 00:03:14	1904-01-01 00:00:06	6	173	200	27	present				14.2638	14.2638
bilipasa	dyad5	bili	pasa	pasa	test	00:02:25	1904-01-01 00:02:25	2.09945	00:02:19	1904-01-01 00:03:16	1904-01-01 00:03:20	1904-01-01 00:00:04	4	200	212	12	present				7.85826	7.85826
bilipasa	dyad5	bili	pasa	pasa	test	00:02:25	1904-01-01 00:02:25	2.09945	00:02:19	1904-01-01 00:03:23	1904-01-01 00:03:27	1904-01-01 00:00:04	4	212	231	19	present				9.81222	9.81222
bilipasa	dyad5	bili	pasa	pasa	test	00:02:25	1904-01-01 00:02:25	2.09945	00:02:19	1904-01-01 00:03:31	1904-01-01 00:03:37	1904-01-01 00:00:06	6	231	257	26	present				13.9692	13.9692
bilipasa	dyad5	bili	pasa	pasa	test	00:02:25	1904-01-01 00:02:25	2.09945	00:02:19	1904-01-01 00:03:39	1904-01-01 00:03:45	1904-01-01 00:00:06	6	257	278	21	present				12.5824	12.5824
bilipasa	dyad5	bili	pasa	pasa	test	00:02:25	1904-01-01 00:02:25	2.09945	00:02:19	1904-01-01 00:03:48	1904-01-01 00:03:52	1904-01-01 00:00:04	4	278	296	18	present				9.50922	9.50922
bilipasa	dyad5	bili	pasa	pasa	test	00:02:25	1904-01-01 00:02:25	2.09945	00:02:19	1904-01-01 00:03:55	1904-01-01 00:04:00	1904-01-01 00:00:05	5	296	312	16	present				10.0879	10.0879
bilipasa	dyad5	bili	pasa	pasa	test	00:02:25	1904-01-01 00:02:25	2.09945	00:02:19	1904-01-01 00:04:03	1904-01-01 00:04:08	1904-01-01 00:00:05	5	312	326	14	present				9.55398	9.55398
bilipasa	dyad5	bili	pasa	pasa	test	00:02:25	1904-01-01 00:02:25	2.09945	00:02:19	1904-01-01 00:04:10	1904-01-01 00:04:16	1904-01-01 00:00:06	6	326	344	18	present				11.7874	11.7874
bilipasa	dyad5	bili	pasa	pasa	test	00:02:25	1904-01-01 00:02:25	2.09945	00:02:19	1904-01-01 00:04:21	1904-01-01 00:04:26	1904-01-01 00:00:05	5	344	359	15	present				9.82283	9.82283
bilipasa	dyad5	bili	pasa	pasa	test	00:02:25	1904-01-01 00:02:25	2.09945	00:02:19	1904-01-01 00:04:28	1904-01-01 00:04:34	1904-01-01 00:00:06	6	359	373	14	present				10.6641	10.6641
bilipasa	dyad5	bili	pasa	pasa	test	00:02:25	1904-01-01 00:02:25	2.09945	00:02:19	1904-01-01 00:04:36	1904-01-01 00:04:39	1904-01-01 00:00:03	3	373	381	8	present	Pasa stopped drinking 5 seconds before collapse!			5.62238	5.62238
bilipasa	dyad6	bili	pasa	bili	test	00:05:22	1904-01-01 00:05:22	1.55556	00:01:54	1904-01-01 00:01:56	1904-01-01 00:02:14	1904-01-01 00:00:18	18	0	241	241	present	bili start:	1904-01-01 00:01:54		107.46	107.46
bilipasa	dyad6	bili	pasa	bili	test	00:05:22	1904-01-01 00:05:22	1.55556	00:01:54	1904-01-01 00:02:15	1904-01-01 00:02:38	1904-01-01 00:00:23	23	241	468	227	present	trial duration:	1904-01-01 00:05:22		101.818	101.818
bilipasa	dyad6	bili	pasa	bili	test	00:05:22	1904-01-01 00:05:22	1.55556	00:01:54	1904-01-01 00:02:39	1904-01-01 00:02:53	1904-01-01 00:00:14	14	468	578	110	present	bili end:	1904-01-01 00:07:16		50.1512	50.1512
bilipasa	dyad6	bili	pasa	bili	test	00:05:22	1904-01-01 00:05:22	1.55556	00:01:54	1904-01-01 00:02:54	1904-01-01 00:03:04	1904-01-01 00:00:10	10	578	646	68	present				31.6534	31.6534
bilipasa	dyad6	bili	pasa	bili	test	00:05:22	1904-01-01 00:05:22	1.55556	00:01:54	1904-01-01 00:03:10	1904-01-01 00:03:13	1904-01-01 00:00:03	3	646	659	13	present				6.98461	6.98461
bilipasa	dyad6	bili	pasa	bili	test	00:05:22	1904-01-01 00:05:22	1.55556	00:01:54	1904-01-01 00:03:23	1904-01-01 00:03:28	1904-01-01 00:00:05	5	659	673	14	present				9.55398	9.55398
bilipasa	dyad6	bili	pasa	bili	test	00:05:22	1904-01-01 00:05:22	1.55556	00:01:54	1904-01-01 00:03:31	1904-01-01 00:03:44	1904-01-01 00:00:13	13	673	741	68	present				33.8773	33.8773
bilipasa	dyad6	bili	pasa	bili	test	00:05:22	1904-01-01 00:05:22	1.55556	00:01:54	1904-01-01 00:03:52	1904-01-01 00:03:55	1904-01-01 00:00:03	3	741	754	13	present				6.98461	6.98461
bilipasa	dyad6	bili	pasa	bili	test	00:05:22	1904-01-01 00:05:22	1.55556	00:01:54	1904-01-01 00:03:59	1904-01-01 00:04:06	1904-01-01 00:00:07	7	754	785	31	present				16.4929	16.4929
bilipasa	dyad6	bili	pasa	bili	test	00:05:22	1904-01-01 00:05:22	1.55556	00:01:54	1904-01-01 00:04:08	1904-01-01 00:04:16	1904-01-01 00:00:08	8	785	817	32	present				17.8652	17.8652
bilipasa	dyad6	bili	pasa	bili	test	00:05:22	1904-01-01 00:05:22	1.55556	00:01:54	1904-01-01 00:04:23	1904-01-01 00:04:26	1904-01-01 00:00:03	3	817	828	11	present	pasa absent:			6.42521	6.42521
bilipasa	dyad6	bili	pasa	bili	test	00:05:22	1904-01-01 00:05:22	1.55556	00:01:54	1904-01-01 00:04:36	1904-01-01 00:04:39	1904-01-01 00:00:03	3	828	842	14	present	1904-01-01 00:04:55	1904-01-01 00:05:35		7.28256	7.28256
bilipasa	dyad6	bili	pasa	bili	test	00:05:22	1904-01-01 00:05:22	1.55556	00:01:54	1904-01-01 00:04:49	1904-01-01 00:04:52	1904-01-01 00:00:03	3	842	855	13	present				6.98461	6.98461
bilipasa	dyad6	bili	pasa	bili	test	00:05:22	1904-01-01 00:05:22	1.55556	00:01:54	1904-01-01 00:04:53	1904-01-01 00:04:54	1904-01-01 00:00:01	1	855	859	4	present				2.23315	2.23315
bilipasa	dyad6	bili	pasa	bili	test	00:05:22	1904-01-01 00:05:22	1.55556	00:01:54	1904-01-01 00:04:58	1904-01-01 00:05:07	1904-01-01 00:00:09	9	859	894	35	absent				19.8209	19.8209
bilipasa	dyad6	bili	pasa	bili	test	00:05:22	1904-01-01 00:05:22	1.55556	00:01:54	1904-01-01 00:05:13	1904-01-01 00:05:24	1904-01-01 00:00:11	11	894	949	55	absent				27.8451	27.8451
bilipasa	dyad6	bili	pasa	bili	test	00:05:22	1904-01-01 00:05:22	1.55556	00:01:54	1904-01-01 00:05:27	1904-01-01 00:05:35	1904-01-01 00:00:08	8	949	985	36	absent				19.0184	19.0184
bilipasa	dyad6	bili	pasa	bili	test	00:05:22	1904-01-01 00:05:22	1.55556	00:01:54	1904-01-01 00:05:47	1904-01-01 00:05:49	1904-01-01 00:00:02	2	985	991	6	present				3.92913	3.92913
bilipasa	dyad6	bili	pasa	bili	test	00:05:22	1904-01-01 00:05:22	1.55556	00:01:54	1904-01-01 00:05:50	1904-01-01 00:05:51	1904-01-01 00:00:01	1	991	995	4	present				2.23315	2.23315
bilipasa	dyad6	bili	pasa	bili	test	00:05:22	1904-01-01 00:05:22	1.55556	00:01:54	1904-01-01 00:05:56	1904-01-01 00:05:58	1904-01-01 00:00:02	2	995	1004	9	present				4.75461	4.75461
bilipasa	dyad6	bili	pasa	bili	test	00:05:22	1904-01-01 00:05:22	1.55556	00:01:54	1904-01-01 00:05:59	1904-01-01 00:06:00	1904-01-01 00:00:01	1	1004	1010	6	present				2.86956	2.86956
bilipasa	dyad6	bili	pasa	bili	test	00:05:22	1904-01-01 00:05:22	1.55556	00:01:54	1904-01-01 00:06:08	1904-01-01 00:06:09	1904-01-01 00:00:01	1	1010	1014	4	present				2.23315	2.23315
bilipasa	dyad6	bili	pasa	bili	test	00:05:22	1904-01-01 00:05:22	1.55556	00:01:54	1904-01-01 00:06:38	1904-01-01 00:06:40	1904-01-01 00:00:02	2	1014	1021	7	present				4.19413	4.19413
bilipasa	dyad6	bili	pasa	bili	test	00:05:22	1904-01-01 00:05:22	1.55556	00:01:54	1904-01-01 00:07:12	1904-01-01 00:07:15	1904-01-01 00:00:03	3	1021	1033	12	present	Bili NOT drinking at collapse			6.69945	6.69945
bilipasa	dyad6	bili	pasa	pasa	test	00:05:22	1904-01-01 00:05:22	1.55556	00:02:11	1904-01-01 00:02:15	1904-01-01 00:02:18	1904-01-01 00:00:03	3	0	14	14	present	pasa start:	1904-01-01 00:02:11		7.28256	7.28256
bilipasa	dyad6	bili	pasa	pasa	test	00:05:22	1904-01-01 00:05:22	1.55556	00:02:11	1904-01-01 00:02:22	1904-01-01 00:02:26	1904-01-01 00:00:04	4	14	39	25	present	trial duration:	1904-01-01 00:05:22		11.8393	11.8393
bilipasa	dyad6	bili	pasa	pasa	test	00:05:22	1904-01-01 00:05:22	1.55556	00:02:11	1904-01-01 00:02:28	1904-01-01 00:02:32	1904-01-01 00:00:04	4	39	65	26	present	pasa end:	1904-01-01 00:07:33		12.2085	12.2085
bilipasa	dyad6	bili	pasa	pasa	test	00:05:22	1904-01-01 00:05:22	1.55556	00:02:11	1904-01-01 00:02:33	1904-01-01 00:02:38	1904-01-01 00:00:05	5	65	94	29	present				13.9945	13.9945
bilipasa	dyad6	bili	pasa	pasa	test	00:05:22	1904-01-01 00:05:22	1.55556	00:02:11	1904-01-01 00:02:40	1904-01-01 00:02:44	1904-01-01 00:00:04	4	94	118	24	present				11.4782	11.4782
bilipasa	dyad6	bili	pasa	pasa	test	00:05:22	1904-01-01 00:05:22	1.55556	00:02:11	1904-01-01 00:02:46	1904-01-01 00:02:49	1904-01-01 00:00:03	3	118	136	18	present				8.60868	8.60868
bilipasa	dyad6	bili	pasa	pasa	test	00:05:22	1904-01-01 00:05:22	1.55556	00:02:11	1904-01-01 00:02:51	1904-01-01 00:02:54	1904-01-01 00:00:03	3	136	149	13	present				6.98461	6.98461
bilipasa	dyad6	bili	pasa	pasa	test	00:05:22	1904-01-01 00:05:22	1.55556	00:02:11	1904-01-01 00:03:00	1904-01-01 00:03:03	1904-01-01 00:00:03	3	149	159	10	present				6.15848	6.15848
bilipasa	dyad6	bili	pasa	pasa	test	00:05:22	1904-01-01 00:05:22	1.55556	00:02:11	1904-01-01 00:03:04	1904-01-01 00:03:07	1904-01-01 00:00:03	3	159	174	15	present				7.59412	7.59412
bilipasa	dyad6	bili	pasa	pasa	test	00:05:22	1904-01-01 00:05:22	1.55556	00:02:11	1904-01-01 00:03:09	1904-01-01 00:03:13	1904-01-01 00:00:04	4	174	190	16	present				8.9326	8.9326
bilipasa	dyad6	bili	pasa	pasa	test	00:05:22	1904-01-01 00:05:22	1.55556	00:02:11	1904-01-01 00:03:14	1904-01-01 00:03:17	1904-01-01 00:00:03	3	190	204	14	present				7.28256	7.28256
bilipasa	dyad6	bili	pasa	pasa	test	00:05:22	1904-01-01 00:05:22	1.55556	00:02:11	1904-01-01 00:03:18	1904-01-01 00:03:21	1904-01-01 00:00:03	3	204	213	9	present				5.8937	5.8937
bilipasa	dyad6	bili	pasa	pasa	test	00:05:22	1904-01-01 00:05:22	1.55556	00:02:11	1904-01-01 00:03:23	1904-01-01 00:03:26	1904-01-01 00:00:03	3	213	227	14	present				7.28256	7.28256
bilipasa	dyad6	bili	pasa	pasa	test	00:05:22	1904-01-01 00:05:22	1.55556	00:02:11	1904-01-01 00:03:28	1904-01-01 00:03:30	1904-01-01 00:00:02	2	227	233	6	present				3.92913	3.92913
bilipasa	dyad6	bili	pasa	pasa	test	00:05:22	1904-01-01 00:05:22	1.55556	00:02:11	1904-01-01 00:03:33	1904-01-01 00:03:37	1904-01-01 00:00:04	4	233	250	17	present				9.21623	9.21623
bilipasa	dyad6	bili	pasa	pasa	test	00:05:22	1904-01-01 00:05:22	1.55556	00:02:11	1904-01-01 00:03:41	1904-01-01 00:03:45	1904-01-01 00:00:04	4	250	263	13	present				8.12316	8.12316
bilipasa	dyad6	bili	pasa	pasa	test	00:05:22	1904-01-01 00:05:22	1.55556	00:02:11	1904-01-01 00:03:46	1904-01-01 00:03:48	1904-01-01 00:00:02	2	263	268	5	present				3.65371	3.65371
bilipasa	dyad6	bili	pasa	pasa	test	00:05:22	1904-01-01 00:05:22	1.55556	00:02:11	1904-01-01 00:03:50	1904-01-01 00:03:54	1904-01-01 00:00:04	4	268	289	21	present				10.449	10.449
bilipasa	dyad6	bili	pasa	pasa	test	00:05:22	1904-01-01 00:05:22	1.55556	00:02:11	1904-01-01 00:03:58	1904-01-01 00:04:01	1904-01-01 00:00:03	3	289	300	11	present				6.42521	6.42521
bilipasa	dyad6	bili	pasa	pasa	test	00:05:22	1904-01-01 00:05:22	1.55556	00:02:11	1904-01-01 00:04:03	1904-01-01 00:04:09	1904-01-01 00:00:06	6	300	322	22	present				12.8504	12.8504
bilipasa	dyad6	bili	pasa	pasa	test	00:05:22	1904-01-01 00:05:22	1.55556	00:02:11	1904-01-01 00:04:15	1904-01-01 00:04:20	1904-01-01 00:00:05	5	322	338	16	present				10.0879	10.0879
bilipasa	dyad6	bili	pasa	pasa	test	00:05:22	1904-01-01 00:05:22	1.55556	00:02:11	1904-01-01 00:04:25	1904-01-01 00:04:29	1904-01-01 00:00:04	4	338	350	12	present				7.85826	7.85826
bilipasa	dyad6	bili	pasa	pasa	test	00:05:22	1904-01-01 00:05:22	1.55556	00:02:11	1904-01-01 00:04:30	1904-01-01 00:04:33	1904-01-01 00:00:03	3	350	361	11	present				6.42521	6.42521
bilipasa	dyad6	bili	pasa	pasa	test	00:05:22	1904-01-01 00:05:22	1.55556	00:02:11	1904-01-01 00:04:35	1904-01-01 00:04:39	1904-01-01 00:00:04	4	361	376	15	present				8.6572	8.6572
bilipasa	dyad6	bili	pasa	pasa	test	00:05:22	1904-01-01 00:05:22	1.55556	00:02:11	1904-01-01 00:04:40	1904-01-01 00:04:43	1904-01-01 00:00:03	3	376	383	7	present				5.33205	5.33205
bilipasa	dyad6	bili	pasa	pasa	test	00:05:22	1904-01-01 00:05:22	1.55556	00:02:11	1904-01-01 00:04:46	1904-01-01 00:04:50	1904-01-01 00:00:04	4	383	396	13	present				8.12316	8.12316
bilipasa	dyad6	bili	pasa	pasa	test	00:05:22	1904-01-01 00:05:22	1.55556	00:02:11	1904-01-01 00:04:55	1904-01-01 00:04:59	1904-01-01 00:00:04	4	396	410	14	present				8.38826	8.38826
bilipasa	dyad6	bili	pasa	pasa	test	00:05:22	1904-01-01 00:05:22	1.55556	00:02:11	1904-01-01 00:05:02	1904-01-01 00:05:04	1904-01-01 00:00:02	2	410	419	9	present				4.75461	4.75461
bilipasa	dyad6	bili	pasa	pasa	test	00:05:22	1904-01-01 00:05:22	1.55556	00:02:11	1904-01-01 00:05:56	1904-01-01 00:05:58	1904-01-01 00:00:02	2	419	426	7	present				4.19413	4.19413
bilipasa	dyad6	bili	pasa	pasa	test	00:05:22	1904-01-01 00:05:22	1.55556	00:02:11	1904-01-01 00:05:59	1904-01-01 00:06:02	1904-01-01 00:00:03	3	426	431	5	present				4.61577	4.61577
bilipasa	dyad6	bili	pasa	pasa	test	00:05:22	1904-01-01 00:05:22	1.55556	00:02:11	1904-01-01 00:06:03	1904-01-01 00:06:06	1904-01-01 00:00:03	3	431	441	10	present				6.15848	6.15848
bilipasa	dyad6	bili	pasa	pasa	test	00:05:22	1904-01-01 00:05:22	1.55556	00:02:11	1904-01-01 00:06:07	1904-01-01 00:06:10	1904-01-01 00:00:03	3	441	452	11	present				6.42521	6.42521
bilipasa	dyad6	bili	pasa	pasa	test	00:05:22	1904-01-01 00:05:22	1.55556	00:02:11	1904-01-01 00:06:11	1904-01-01 00:06:13	1904-01-01 00:00:02	2	452	460	8	present				4.4663	4.4663
bilipasa	dyad6	bili	pasa	pasa	test	00:05:22	1904-01-01 00:05:22	1.55556	00:02:11	1904-01-01 00:06:16	1904-01-01 00:06:19	1904-01-01 00:00:03	3	460	472	12	present				6.69945	6.69945
bilipasa	dyad6	bili	pasa	pasa	test	00:05:22	1904-01-01 00:05:22	1.55556	00:02:11	1904-01-01 00:06:20	1904-01-01 00:06:23	1904-01-01 00:00:03	3	472	481	9	present				5.8937	5.8937
bilipasa	dyad6	bili	pasa	pasa	test	00:05:22	1904-01-01 00:05:22	1.55556	00:02:11	1904-01-01 00:06:25	1904-01-01 00:06:28	1904-01-01 00:00:03	3	481	490	9	present				5.8937	5.8937
bilipasa	dyad6	bili	pasa	pasa	test	00:05:22	1904-01-01 00:05:22	1.55556	00:02:11	1904-01-01 00:06:29	1904-01-01 00:06:35	1904-01-01 00:00:06	6	490	509	19	present				12.0526	12.0526
bilipasa	dyad6	bili	pasa	pasa	test	00:05:22	1904-01-01 00:05:22	1.55556	00:02:11	1904-01-01 00:06:36	1904-01-01 00:06:40	1904-01-01 00:00:04	4	509	522	13	present				8.12316	8.12316
bilipasa	dyad6	bili	pasa	pasa	test	00:05:22	1904-01-01 00:05:22	1.55556	00:02:11	1904-01-01 00:06:42	1904-01-01 00:06:44	1904-01-01 00:00:02	2	522	526	4	present				3.33657	3.33657
bilipasa	dyad6	bili	pasa	pasa	test	00:05:22	1904-01-01 00:05:22	1.55556	00:02:11	1904-01-01 00:06:46	1904-01-01 00:06:51	1904-01-01 00:00:05	5	526	543	17	present				10.3524	10.3524
bilipasa	dyad6	bili	pasa	pasa	test	00:05:22	1904-01-01 00:05:22	1.55556	00:02:11	1904-01-01 00:06:53	1904-01-01 00:06:57	1904-01-01 00:00:04	4	543	558	15	present				8.6572	8.6572
bilipasa	dyad6	bili	pasa	pasa	test	00:05:22	1904-01-01 00:05:22	1.55556	00:02:11	1904-01-01 00:07:01	1904-01-01 00:07:05	1904-01-01 00:00:04	4	558	570	12	present				7.85826	7.85826
bilipasa	dyad6	bili	pasa	pasa	test	00:05:22	1904-01-01 00:05:22	1.55556	00:02:11	1904-01-01 00:07:07	1904-01-01 00:07:11	1904-01-01 00:00:04	4	570	583	13	present				8.12316	8.12316
bilipasa	dyad6	bili	pasa	pasa	test	00:05:22	1904-01-01 00:05:22	1.55556	00:02:11	1904-01-01 00:07:13	1904-01-01 00:07:17	1904-01-01 00:00:04	4	583	597	14	present				8.38826	8.38826
bilipasa	dyad6	bili	pasa	pasa	test	00:05:22	1904-01-01 00:05:22	1.55556	00:02:11	1904-01-01 00:07:18	1904-01-01 00:07:21	1904-01-01 00:00:03	3	597	603	6	present				5.00486	5.00486
bilipasa	dyad6	bili	pasa	pasa	test	00:05:22	1904-01-01 00:05:22	1.55556	00:02:11	1904-01-01 00:07:22	1904-01-01 00:07:26	1904-01-01 00:00:04	4	603	618	15	present				8.6572	8.6572
bilipasa	dyad6	bili	pasa	pasa	test	00:05:22	1904-01-01 00:05:22	1.55556	00:02:11	1904-01-01 00:07:28	1904-01-01 00:07:33	1904-01-01 00:00:05	5	618	637	19	present	Pasa drinking at collapse!			10.8896	10.8896
bilipasa	post1	bili	pasa	bili	control	00:04:27	1904-01-01 00:04:28	1.80556	1904-01-01 00:02:08	1904-01-01 00:02:08	1904-01-01 00:02:36	1904-01-01 00:00:28	28	0	242	242	absent				109.367	109.367
bilipasa	post1	bili	pasa	bili	control	00:04:27	1904-01-01 00:04:28	1.80556	1904-01-01 00:02:08	1904-01-01 00:02:41	1904-01-01 00:02:44	1904-01-01 00:00:03	3	242	260	18	absent	pasa absent:			8.60868	8.60868
bilipasa	post1	bili	pasa	bili	control	00:04:27	1904-01-01 00:04:28	1.80556	1904-01-01 00:02:08	1904-01-01 00:02:44	1904-01-01 00:03:01	1904-01-01 00:00:17	17	260	369	109	present	1904-01-01 00:02:09	1904-01-01 00:02:44		51.3285	51.3285
bilipasa	post1	bili	pasa	bili	control	00:04:27	1904-01-01 00:04:28	1.80556	1904-01-01 00:02:08	1904-01-01 00:03:03	1904-01-01 00:03:18	1904-01-01 00:00:15	15	369	443	74	present	1904-01-01 00:03:18	1904-01-01 00:04:03		37.6535	37.6535
bilipasa	post1	bili	pasa	bili	control	00:04:27	1904-01-01 00:04:28	1.80556	1904-01-01 00:02:08	1904-01-01 00:03:19	1904-01-01 00:03:22	1904-01-01 00:00:03	3	443	457	14	absent	1904-01-01 00:04:47	1904-01-01 00:06:35		7.28256	7.28256
bilipasa	post1	bili	pasa	bili	control	00:04:27	1904-01-01 00:04:28	1.80556	1904-01-01 00:02:08	1904-01-01 00:03:25	1904-01-01 00:04:03	1904-01-01 00:00:38	38	457	650	193	absent				97.1523	97.1523
bilipasa	post1	bili	pasa	bili	control	00:04:27	1904-01-01 00:04:28	1.80556	1904-01-01 00:02:08	1904-01-01 00:04:03	1904-01-01 00:04:25	1904-01-01 00:00:22	22	650	751	101	present				52.9002	52.9002
bilipasa	post1	bili	pasa	bili	control	00:04:27	1904-01-01 00:04:28	1.80556	1904-01-01 00:02:08	1904-01-01 00:04:26	1904-01-01 00:04:39	1904-01-01 00:00:13	13	751	811	60	present				31.3553	31.3553
bilipasa	post1	bili	pasa	bili	control	00:04:27	1904-01-01 00:04:28	1.80556	1904-01-01 00:02:08	1904-01-01 00:04:41	1904-01-01 00:04:47	1904-01-01 00:00:06	6	811	844	33	present				16.1739	16.1739
bilipasa	post1	bili	pasa	bili	control	00:04:27	1904-01-01 00:04:28	1.80556	1904-01-01 00:02:08	1904-01-01 00:04:47	1904-01-01 00:05:54	1904-01-01 00:01:07	67	844	878	34	absent				48.4183	48.4183
bilipasa	post1	bili	pasa	bili	control	00:04:27	1904-01-01 00:04:28	1.80556	1904-01-01 00:02:08	1904-01-01 00:04:55	1904-01-01 00:05:09	1904-01-01 00:00:14	14	878	940	62	absent				32.9858	32.9858
bilipasa	post1	bili	pasa	bili	control	00:04:27	1904-01-01 00:04:28	1.80556	1904-01-01 00:02:08	1904-01-01 00:05:12	1904-01-01 00:05:15	1904-01-01 00:00:03	3	940	950	10	absent				6.15848	6.15848
bilipasa	post1	bili	pasa	bili	control	00:04:27	1904-01-01 00:04:28	1.80556	1904-01-01 00:02:08	1904-01-01 00:05:16	1904-01-01 00:05:25	1904-01-01 00:00:09	9	950	1013	63	absent				29.1797	29.1797
bilipasa	post1	bili	pasa	bili	control	00:04:27	1904-01-01 00:04:28	1.80556	1904-01-01 00:02:08	1904-01-01 00:05:27	1904-01-01 00:05:34	1904-01-01 00:00:07	7	1013	1055	42	absent				20.0869	20.0869
bilipasa	post1	bili	pasa	bili	control	00:04:27	1904-01-01 00:04:28	1.80556	1904-01-01 00:02:08	1904-01-01 00:05:36	1904-01-01 00:05:45	1904-01-01 00:00:09	9	1055	1103	48	absent				23.758	23.758
bilipasa	post1	bili	pasa	bili	control	00:04:27	1904-01-01 00:04:28	1.80556	1904-01-01 00:02:08	1904-01-01 00:05:48	1904-01-01 00:05:51	1904-01-01 00:00:03	3	1103	1126	23	absent				10.516	10.516
bilipasa	post1	bili	pasa	bili	control	00:04:27	1904-01-01 00:04:28	1.80556	1904-01-01 00:02:08	1904-01-01 00:05:55	1904-01-01 00:05:58	1904-01-01 00:00:03	3	1126	1141	15	absent				7.59412	7.59412
bilipasa	post1	bili	pasa	bili	control	00:04:27	1904-01-01 00:04:28	1.80556	1904-01-01 00:02:08	1904-01-01 00:05:59	1904-01-01 00:06:07	1904-01-01 00:00:08	8	1141	1180	39	absent				19.9351	19.9351
bilipasa	post1	bili	pasa	bili	control	00:04:27	1904-01-01 00:04:28	1.80556	1904-01-01 00:02:08	1904-01-01 00:06:08	1904-01-01 00:06:12	1904-01-01 00:00:04	4	1180	1200	20	absent				10.1255	10.1255
bilipasa	post1	bili	pasa	bili	control	00:04:27	1904-01-01 00:04:28	1.80556	1904-01-01 00:02:08	1904-01-01 00:06:34	1904-01-01 00:06:36	1904-01-01 00:00:02	2	1200	1213	13	present	bili collapse at 6:36			6.10424	6.10424
bilipasa	post1	bili	pasa	pasa	control	00:04:27	1904-01-01 00:04:28	1.80556	1904-01-01 00:02:30	1904-01-01 00:03:10	1904-01-01 00:03:12	1904-01-01 00:00:02	2	0	13	13	present	empty startƒ pasa walked away right at start			6.10424	6.10424
bilipasa	post1	bili	pasa	pasa	control	00:04:27	1904-01-01 00:04:28	1.80556	1904-01-01 00:02:30	1904-01-01 00:03:15	1904-01-01 00:03:19	1904-01-01 00:00:04	4	13	40	27	present				12.5852	12.5852
bilipasa	post1	bili	pasa	pasa	control	00:04:27	1904-01-01 00:04:28	1.80556	1904-01-01 00:02:30	1904-01-01 00:03:23	1904-01-01 00:03:26	1904-01-01 00:00:03	3	40	60	20	present				9.34411	9.34411
bilipasa	post1	bili	pasa	pasa	control	00:04:27	1904-01-01 00:04:28	1.80556	1904-01-01 00:02:30	1904-01-01 00:03:27	1904-01-01 00:03:39	1904-01-01 00:00:12	12	60	126	66	present				32.3478	32.3478
bilipasa	post1	bili	pasa	pasa	control	00:04:27	1904-01-01 00:04:28	1.80556	1904-01-01 00:02:30	1904-01-01 00:04:32	1904-01-01 00:04:36	1904-01-01 00:00:04	4	126	153	27	present				12.5852	12.5852
bilipasa	post1	bili	pasa	pasa	control	00:04:27	1904-01-01 00:04:28	1.80556	1904-01-01 00:02:30	1904-01-01 00:04:37	1904-01-01 00:04:41	1904-01-01 00:00:04	4	153	180	27	present				12.5852	12.5852
bilipasa	post1	bili	pasa	pasa	control	00:04:27	1904-01-01 00:04:28	1.80556	1904-01-01 00:02:30	1904-01-01 00:04:42	1904-01-01 00:04:49	1904-01-01 00:00:07	7	180	223	43	present				20.4462	20.4462
bilipasa	post1	bili	pasa	pasa	control	00:04:27	1904-01-01 00:04:28	1.80556	1904-01-01 00:02:30	1904-01-01 00:04:50	1904-01-01 00:04:54	1904-01-01 00:00:04	4	223	255	32	present				14.5614	14.5614
bilipasa	post1	bili	pasa	pasa	control	00:04:27	1904-01-01 00:04:28	1.80556	1904-01-01 00:02:30	1904-01-01 00:04:56	1904-01-01 00:05:00	1904-01-01 00:00:04	4	255	288	33	present				14.9716	14.9716
bilipasa	post1	bili	pasa	pasa	control	00:04:27	1904-01-01 00:04:28	1.80556	1904-01-01 00:02:30	1904-01-01 00:05:02	1904-01-01 00:05:06	1904-01-01 00:00:04	4	288	325	37	present	pasa gone when bili collapsed at 6:57			16.6475	16.6475
bilipasa	post2	bili	pasa	bili	control	00:15:21	1904-01-01 00:15:21	1.94444	00:01:59	1904-01-01 00:02:00	1904-01-01 00:03:51	1904-01-01 00:01:51	111	0	721	721	present				338.599	338.599
bilipasa	post2	bili	pasa	bili	control	00:15:21	1904-01-01 00:15:21	1.94444	00:01:59	1904-01-01 00:03:55	1904-01-01 00:04:12	1904-01-01 00:00:17	17	721	799	78	present				40.8637	40.8637
bilipasa	post2	bili	pasa	bili	control	00:15:21	1904-01-01 00:15:21	1.94444	00:01:59	1904-01-01 00:04:16	1904-01-01 00:04:43	1904-01-01 00:00:27	27	799	924	125	present				65.2391	65.2391
bilipasa	post2	bili	pasa	bili	control	00:15:21	1904-01-01 00:15:21	1.94444	00:01:59	1904-01-01 00:04:45	1904-01-01 00:05:13	1904-01-01 00:00:28	28	924	1065	141	present				71.1976	71.1976
bilipasa	post2	bili	pasa	bili	control	00:15:21	1904-01-01 00:15:21	1.94444	00:01:59	1904-01-01 00:05:20	1904-01-01 00:06:15	1904-01-01 00:00:55	55	1065	1288	223	present				123.664	123.664
bilipasa	post2	bili	pasa	bili	control	00:15:21	1904-01-01 00:15:21	1.94444	00:01:59	1904-01-01 00:06:16	1904-01-01 00:06:21	1904-01-01 00:00:05	5	1288	1310	22	present				11.7386	11.7386
bilipasa	post2	bili	pasa	bili	control	00:15:21	1904-01-01 00:15:21	1.94444	00:01:59	1904-01-01 00:06:24	1904-01-01 00:06:29	1904-01-01 00:00:05	5	1310	1328	18	present				10.619	10.619
bilipasa	post2	bili	pasa	bili	control	00:15:21	1904-01-01 00:15:21	1.94444	00:01:59	1904-01-01 00:06:32	1904-01-01 00:06:48	1904-01-01 00:00:16	16	1328	1396	68	present				36.8649	36.8649
bilipasa	post2	bili	pasa	bili	control	00:15:21	1904-01-01 00:15:21	1.94444	00:01:59	1904-01-01 00:06:53	1904-01-01 00:07:19	1904-01-01 00:00:26	26	1396	1513	117	present	pasa absent:			61.8099	61.8099
bilipasa	post2	bili	pasa	bili	control	00:15:21	1904-01-01 00:15:21	1.94444	00:01:59	1904-01-01 00:07:23	1904-01-01 00:07:44	1904-01-01 00:00:21	21	1513	1622	109	present	1904-01-01 00:13:12	1904-01-01 00:14:05		54.4481	54.4481
bilipasa	post2	bili	pasa	bili	control	00:15:21	1904-01-01 00:15:21	1.94444	00:01:59	1904-01-01 00:07:45	1904-01-01 00:07:48	1904-01-01 00:00:03	3	1622	1652	30	present				13.4492	13.4492
bilipasa	post2	bili	pasa	bili	control	00:15:21	1904-01-01 00:15:21	1.94444	00:01:59	1904-01-01 00:07:49	1904-01-01 00:07:53	1904-01-01 00:00:04	4	1652	1673	21	present				10.449	10.449
bilipasa	post2	bili	pasa	bili	control	00:15:21	1904-01-01 00:15:21	1.94444	00:01:59	1904-01-01 00:08:00	1904-01-01 00:08:09	1904-01-01 00:00:09	9	1673	1714	41	present				21.5453	21.5453
bilipasa	post2	bili	pasa	bili	control	00:15:21	1904-01-01 00:15:21	1.94444	00:01:59	1904-01-01 00:08:10	1904-01-01 00:08:12	1904-01-01 00:00:02	2	1714	1727	13	present	1904-01-01 00:15:21			6.10424	6.10424
bilipasa	post2	bili	pasa	bili	control	00:15:21	1904-01-01 00:15:21	1.94444	00:01:59	1904-01-01 00:08:16	1904-01-01 00:08:23	1904-01-01 00:00:07	7	1727	1756	29	present	1904-01-01 00:15:22			15.9138	15.9138
bilipasa	post2	bili	pasa	bili	control	00:15:21	1904-01-01 00:15:21	1.94444	00:01:59	1904-01-01 00:08:25	1904-01-01 00:08:32	1904-01-01 00:00:07	7	1756	1783	27	present				15.3551	15.3551
bilipasa	post2	bili	pasa	bili	control	00:15:21	1904-01-01 00:15:21	1.94444	00:01:59	1904-01-01 00:08:35	1904-01-01 00:08:59	1904-01-01 00:00:24	24	1783	1874	91	present				52.2156	52.2156
bilipasa	post2	bili	pasa	bili	control	00:15:21	1904-01-01 00:15:21	1.94444	00:01:59	1904-01-01 00:09:04	1904-01-01 00:09:13	1904-01-01 00:00:09	9	1874	1908	34	present				19.5468	19.5468
bilipasa	post2	bili	pasa	bili	control	00:15:21	1904-01-01 00:15:21	1.94444	00:01:59	1904-01-01 00:09:21	1904-01-01 00:09:46	1904-01-01 00:00:25	25	1908	2021	113	present				59.5818	59.5818
bilipasa	post2	bili	pasa	bili	control	00:15:21	1904-01-01 00:15:21	1.94444	00:01:59	1904-01-01 00:09:47	1904-01-01 00:10:00	1904-01-01 00:00:13	13	2021	2066	45	present				27.1287	27.1287
bilipasa	post2	bili	pasa	bili	control	00:15:21	1904-01-01 00:15:21	1.94444	00:01:59	1904-01-01 00:10:04	1904-01-01 00:10:14	1904-01-01 00:00:10	10	2066	2117	51	present				25.6342	25.6342
bilipasa	post2	bili	pasa	bili	control	00:15:21	1904-01-01 00:15:21	1.94444	00:01:59	1904-01-01 00:10:18	1904-01-01 00:10:40	1904-01-01 00:00:22	22	2117	2202	85	present				48.298	48.298
bilipasa	post2	bili	pasa	bili	control	00:15:21	1904-01-01 00:15:21	1.94444	00:01:59	1904-01-01 00:10:51	1904-01-01 00:10:59	1904-01-01 00:00:08	8	2202	2239	37	present				19.3189	19.3189
bilipasa	post2	bili	pasa	bili	control	00:15:21	1904-01-01 00:15:21	1.94444	00:01:59	1904-01-01 00:11:02	1904-01-01 00:11:27	1904-01-01 00:00:25	25	2239	2332	93	present				53.904	53.904
bilipasa	post2	bili	pasa	bili	control	00:15:21	1904-01-01 00:15:21	1.94444	00:01:59	1904-01-01 00:11:31	1904-01-01 00:11:44	1904-01-01 00:00:13	13	2332	2388	56	present				30.1697	30.1697
bilipasa	post2	bili	pasa	bili	control	00:15:21	1904-01-01 00:15:21	1.94444	00:01:59	1904-01-01 00:11:49	1904-01-01 00:11:55	1904-01-01 00:00:06	6	2388	2406	18	present				11.7874	11.7874
bilipasa	post2	bili	pasa	bili	control	00:15:21	1904-01-01 00:15:21	1.94444	00:01:59	1904-01-01 00:11:58	1904-01-01 00:12:02	1904-01-01 00:00:04	4	2406	2425	19	present				9.81222	9.81222
bilipasa	post2	bili	pasa	bili	control	00:15:21	1904-01-01 00:15:21	1.94444	00:01:59	1904-01-01 00:12:10	1904-01-01 00:12:13	1904-01-01 00:00:03	3	2425	2439	14	present				7.28256	7.28256
bilipasa	post2	bili	pasa	bili	control	00:15:21	1904-01-01 00:15:21	1.94444	00:01:59	1904-01-01 00:12:19	1904-01-01 00:12:30	1904-01-01 00:00:11	11	2439	2490	51	present				26.6014	26.6014
bilipasa	post2	bili	pasa	bili	control	00:15:21	1904-01-01 00:15:21	1.94444	00:01:59	1904-01-01 00:12:37	1904-01-01 00:12:41	1904-01-01 00:00:04	4	2490	2509	19	present				9.81222	9.81222
bilipasa	post2	bili	pasa	bili	control	00:15:21	1904-01-01 00:15:21	1.94444	00:01:59	1904-01-01 00:12:44	1904-01-01 00:12:46	1904-01-01 00:00:02	2	2509	2522	13	present				6.10424	6.10424
bilipasa	post2	bili	pasa	bili	control	00:15:21	1904-01-01 00:15:21	1.94444	00:01:59	1904-01-01 00:12:51	1904-01-01 00:13:03	1904-01-01 00:00:12	12	2522	2592	70	present				33.7269	33.7269
bilipasa	post2	bili	pasa	bili	control	00:15:21	1904-01-01 00:15:21	1.94444	00:01:59	1904-01-01 00:13:05	1904-01-01 00:13:07	1904-01-01 00:00:02	2	2592	2602	10	present				5.06275	5.06275
bilipasa	post2	bili	pasa	bili	control	00:15:21	1904-01-01 00:15:21	1.94444	00:01:59	1904-01-01 00:13:24	1904-01-01 00:13:30	1904-01-01 00:00:06	6	2602	2634	32	absent				15.8387	15.8387
bilipasa	post2	bili	pasa	bili	control	00:15:21	1904-01-01 00:15:21	1.94444	00:01:59	1904-01-01 00:13:34	1904-01-01 00:14:05	1904-01-01 00:00:31	31	2634	2797	163	absent				81.0621	81.0621
bilipasa	post2	bili	pasa	bili	control	00:15:21	1904-01-01 00:15:21	1.94444	00:01:59	1904-01-01 00:14:06	1904-01-01 00:14:35	1904-01-01 00:00:29	29	2797	2922	125	present				67.3239	67.3239
bilipasa	post2	bili	pasa	bili	control	00:15:21	1904-01-01 00:15:21	1.94444	00:01:59	1904-01-01 00:14:40	1904-01-01 00:14:44	1904-01-01 00:00:04	4	2922	2942	20	present				10.1255	10.1255
bilipasa	post2	bili	pasa	bili	control	00:15:21	1904-01-01 00:15:21	1.94444	00:01:59	1904-01-01 00:14:45	1904-01-01 00:15:05	1904-01-01 00:00:20	20	2942	3042	100	present				50.6275	50.6275
bilipasa	post2	bili	pasa	bili	control	00:15:21	1904-01-01 00:15:21	1.94444	00:01:59	1904-01-01 00:15:06	1904-01-01 00:15:17	1904-01-01 00:00:11	11	3042	3081	39	present				23.2012	23.2012
bilipasa	post2	bili	pasa	bili	control	00:15:21	1904-01-01 00:15:21	1.94444	00:01:59	1904-01-01 00:15:23	1904-01-01 00:15:42	1904-01-01 00:00:19	19	3081	3170	89	present				46.2246	46.2246
bilipasa	post2	bili	pasa	bili	control	00:15:21	1904-01-01 00:15:21	1.94444	00:01:59	1904-01-01 00:15:46	1904-01-01 00:15:56	1904-01-01 00:00:10	10	3170	3212	42	present				22.897	22.897
bilipasa	post2	bili	pasa	bili	control	00:15:21	1904-01-01 00:15:21	1.94444	00:01:59	1904-01-01 00:15:59	1904-01-01 00:16:06	1904-01-01 00:00:07	7	3212	3248	36	present				18.041	18.041
bilipasa	post2	bili	pasa	bili	control	00:15:21	1904-01-01 00:15:21	1.94444	00:01:59	1904-01-01 00:16:07	1904-01-01 00:16:10	1904-01-01 00:00:03	3	3248	3264	16	present				7.91933	7.91933
bilipasa	post2	bili	pasa	bili	control	00:15:21	1904-01-01 00:15:21	1.94444	00:01:59	1904-01-01 00:16:25	1904-01-01 00:16:32	1904-01-01 00:00:07	7	3264	3299	35	present				17.7196	17.7196
bilipasa	post2	bili	pasa	bili	control	00:15:21	1904-01-01 00:15:21	1.94444	00:01:59	1904-01-01 00:16:36	1904-01-01 00:16:42	1904-01-01 00:00:06	6	3299	3325	26	present				13.9692	13.9692
bilipasa	post2	bili	pasa	bili	control	00:15:21	1904-01-01 00:15:21	1.94444	00:01:59	1904-01-01 00:16:47	1904-01-01 00:16:54	1904-01-01 00:00:07	7	3325	3360	35	present				17.7196	17.7196
bilipasa	post2	bili	pasa	bili	control	00:15:21	1904-01-01 00:15:21	1.94444	00:01:59	1904-01-01 00:16:59	1904-01-01 00:17:06	1904-01-01 00:00:07	7	3360	3394	34	present				17.4041	17.4041
bilipasa	post2	bili	pasa	bili	control	00:15:21	1904-01-01 00:15:21	1.94444	00:01:59	1904-01-01 00:17:15	1904-01-01 00:17:21	1904-01-01 00:00:06	6	3394	3448	54	present				24.3359	24.3359
bilipasa	post2	bili	pasa	pasa	control	00:15:21	1904-01-01 00:15:21	1.94444	00:01:24	1904-01-01 00:01:25	1904-01-01 00:01:29	1904-01-01 00:00:04	4	0	28	28	present	trial actually begins at 1:24 but the first drinking bout takes a second due to insertion of nipples timing			12.9688	12.9688
bilipasa	post2	bili	pasa	pasa	control	00:15:21	1904-01-01 00:15:21	1.94444	00:01:24	1904-01-01 00:01:30	1904-01-01 00:01:37	1904-01-01 00:00:07	7	28	62	34	present				17.4041	17.4041
bilipasa	post2	bili	pasa	pasa	control	00:15:21	1904-01-01 00:15:21	1.94444	00:01:24	1904-01-01 00:01:38	1904-01-01 00:01:48	1904-01-01 00:00:10	10	62	106	44	present				23.4771	23.4771
bilipasa	post2	bili	pasa	pasa	control	00:15:21	1904-01-01 00:15:21	1.94444	00:01:24	1904-01-01 00:01:49	1904-01-01 00:01:54	1904-01-01 00:00:05	5	106	136	30	present				14.3478	14.3478
bilipasa	post2	bili	pasa	pasa	control	00:15:21	1904-01-01 00:15:21	1.94444	00:01:24	1904-01-01 00:01:55	1904-01-01 00:02:05	1904-01-01 00:00:10	10	136	186	50	present				25.3137	25.3137
bilipasa	post2	bili	pasa	pasa	control	00:15:21	1904-01-01 00:15:21	1.94444	00:01:24	1904-01-01 00:02:06	1904-01-01 00:02:12	1904-01-01 00:00:06	6	186	220	34	present				16.5155	16.5155
bilipasa	post2	bili	pasa	pasa	control	00:15:21	1904-01-01 00:15:21	1.94444	00:01:24	1904-01-01 00:02:13	1904-01-01 00:02:19	1904-01-01 00:00:06	6	220	253	33	present				16.1739	16.1739
bilipasa	post2	bili	pasa	pasa	control	00:15:21	1904-01-01 00:15:21	1.94444	00:01:24	1904-01-01 00:02:22	1904-01-01 00:02:28	1904-01-01 00:00:06	6	253	280	27	present				14.2638	14.2638
bilipasa	post2	bili	pasa	pasa	control	00:15:21	1904-01-01 00:15:21	1.94444	00:01:24	1904-01-01 00:02:29	1904-01-01 00:02:35	1904-01-01 00:00:06	6	280	308	28	present				14.5651	14.5651
bilipasa	post2	bili	pasa	pasa	control	00:15:21	1904-01-01 00:15:21	1.94444	00:01:24	1904-01-01 00:02:36	1904-01-01 00:02:41	1904-01-01 00:00:05	5	308	329	21	present				11.4485	11.4485
bilipasa	post2	bili	pasa	pasa	control	00:15:21	1904-01-01 00:15:21	1.94444	00:01:24	1904-01-01 00:02:43	1904-01-01 00:02:47	1904-01-01 00:00:04	4	329	351	22	present				10.7826	10.7826
bilipasa	post2	bili	pasa	pasa	control	00:15:21	1904-01-01 00:15:21	1.94444	00:01:24	1904-01-01 00:02:49	1904-01-01 00:02:55	1904-01-01 00:00:06	6	351	376	25	present				13.681	13.681
bilipasa	post2	bili	pasa	pasa	control	00:15:21	1904-01-01 00:15:21	1.94444	00:01:24	1904-01-01 00:02:57	1904-01-01 00:02:58	1904-01-01 00:00:01	1	376	380	4	present				2.23315	2.23315
bilipasa	post2	bili	pasa	pasa	control	00:15:21	1904-01-01 00:15:21	1.94444	00:01:24	1904-01-01 00:02:59	1904-01-01 00:03:06	1904-01-01 00:00:07	7	380	408	28	present				15.6321	15.6321
bilipasa	post2	bili	pasa	pasa	control	00:15:21	1904-01-01 00:15:21	1.94444	00:01:24	1904-01-01 00:03:11	1904-01-01 00:03:20	1904-01-01 00:00:09	9	408	448	40	present				21.2473	21.2473
bilipasa	post2	bili	pasa	pasa	control	00:15:21	1904-01-01 00:15:21	1.94444	00:01:24	1904-01-01 00:03:21	1904-01-01 00:03:23	1904-01-01 00:00:02	2	448	454	6	present				3.92913	3.92913
bilipasa	post2	bili	pasa	pasa	control	00:15:21	1904-01-01 00:15:21	1.94444	00:01:24	1904-01-01 00:03:24	1904-01-01 00:03:31	1904-01-01 00:00:07	7	454	463	9	present				9.45096	9.45096
bilipasa	post2	bili	pasa	pasa	control	00:15:21	1904-01-01 00:15:21	1.94444	00:01:24	1904-01-01 00:03:33	1904-01-01 00:03:37	1904-01-01 00:00:04	4	463	472	9	present				7.00607	7.00607
bilipasa	post2	bili	pasa	pasa	control	00:15:21	1904-01-01 00:15:21	1.94444	00:01:24	1904-01-01 00:03:47	1904-01-01 00:03:50	1904-01-01 00:00:03	3	472	482	10	present				6.15848	6.15848
bilipasa	post2	bili	pasa	pasa	control	00:15:21	1904-01-01 00:15:21	1.94444	00:01:24	1904-01-01 00:03:53	1904-01-01 00:04:06	1904-01-01 00:00:13	13	482	505	23	present				20.5571	20.5571
bilipasa	post2	bili	pasa	pasa	control	00:15:21	1904-01-01 00:15:21	1.94444	00:01:24	1904-01-01 00:04:08	1904-01-01 00:04:11	1904-01-01 00:00:03	3	505	514	9	present				5.8937	5.8937
bilipasa	post2	bili	pasa	pasa	control	00:15:21	1904-01-01 00:15:21	1.94444	00:01:24	1904-01-01 00:04:14	1904-01-01 00:04:17	1904-01-01 00:00:03	3	514	527	13	present				6.98461	6.98461
bilipasa	post2	bili	pasa	pasa	control	00:15:21	1904-01-01 00:15:21	1.94444	00:01:24	1904-01-01 00:04:20	1904-01-01 00:04:22	1904-01-01 00:00:02	2	527	532	5	present				3.65371	3.65371
bilipasa	post2	bili	pasa	pasa	control	00:15:21	1904-01-01 00:15:21	1.94444	00:01:24	1904-01-01 00:04:25	1904-01-01 00:04:31	1904-01-01 00:00:06	6	532	547	15	present				10.9611	10.9611
bilipasa	post2	bili	pasa	pasa	control	00:15:21	1904-01-01 00:15:21	1.94444	00:01:24	1904-01-01 00:04:33	1904-01-01 00:04:38	1904-01-01 00:00:05	5	547	554	7	present				7.06183	7.06183
bilipasa	post2	bili	pasa	pasa	control	00:15:21	1904-01-01 00:15:21	1.94444	00:01:24	1904-01-01 00:04:40	1904-01-01 00:04:44	1904-01-01 00:00:04	4	554	563	9	present				7.00607	7.00607
bilipasa	post2	bili	pasa	pasa	control	00:15:21	1904-01-01 00:15:21	1.94444	00:01:24	1904-01-01 00:04:46	1904-01-01 00:04:48	1904-01-01 00:00:02	2	563	566	3	present				2.92511	2.92511
bilipasa	post2	bili	pasa	pasa	control	00:15:21	1904-01-01 00:15:21	1.94444	00:01:24	1904-01-01 00:04:51	1904-01-01 00:04:54	1904-01-01 00:00:03	3	566	570	4	present				4.13022	4.13022
bilipasa	post2	bili	pasa	pasa	control	00:15:21	1904-01-01 00:15:21	1.94444	00:01:24	1904-01-01 00:05:04	1904-01-01 00:05:09	1904-01-01 00:00:05	5	570	581	11	present				8.67803	8.67803
bilipasa	post2	bili	pasa	pasa	control	00:15:21	1904-01-01 00:15:21	1.94444	00:01:24	1904-01-01 00:05:11	1904-01-01 00:06:02	1904-01-01 00:00:51	51	581	695	114	present				89.0904	89.0904
bilipasa	post2	bili	pasa	pasa	control	00:15:21	1904-01-01 00:15:21	1.94444	00:01:24	1904-01-01 00:06:05	1904-01-01 00:06:45	1904-01-01 00:00:40	40	695	800	105	present				74.4992	74.4992
bilipasa	post2	bili	pasa	pasa	control	00:15:21	1904-01-01 00:15:21	1.94444	00:01:24	1904-01-01 00:07:08	1904-01-01 00:07:19	1904-01-01 00:00:11	11	800	812	12	present				13.5306	13.5306
bilipasa	post2	bili	pasa	pasa	control	00:15:21	1904-01-01 00:15:21	1.94444	00:01:24	1904-01-01 00:08:24	1904-01-01 00:08:39	1904-01-01 00:00:15	15	812	845	33	present				26.0341	26.0341
bilipasa	post2	bili	pasa	pasa	control	00:15:21	1904-01-01 00:15:21	1.94444	00:01:24	1904-01-01 00:08:41	1904-01-01 00:10:31	1904-01-01 00:01:50	110	845	1016	171	present				163.726	163.726
bilipasa	post2	bili	pasa	pasa	control	00:15:21	1904-01-01 00:15:21	1.94444	00:01:24	1904-01-01 00:10:40	1904-01-01 00:10:59	1904-01-01 00:00:19	19	1016	1064	48	present				34.8545	34.8545
bilipasa	post2	bili	pasa	pasa	control	00:15:21	1904-01-01 00:15:21	1.94444	00:01:24	1904-01-01 00:11:12	1904-01-01 00:11:54	1904-01-01 00:00:42	42	1064	1142	78	present				67.8644	67.8644
bilipasa	post2	bili	pasa	pasa	control	00:15:21	1904-01-01 00:15:21	1.94444	00:01:24	1904-01-01 00:12:04	1904-01-01 00:12:15	1904-01-01 00:00:11	11	1142	1158	16	present				15.8422	15.8422
bilipasa	post2	bili	pasa	pasa	control	00:15:21	1904-01-01 00:15:21	1.94444	00:01:24	1904-01-01 00:12:32	1904-01-01 00:12:34	1904-01-01 00:00:02	2	1158	1160	2	present				2.33403	2.33403
bilipasa	post2	bili	pasa	pasa	control	00:15:21	1904-01-01 00:15:21	1.94444	00:01:24	1904-01-01 00:13:35	1904-01-01 00:13:40	1904-01-01 00:00:05	5	1160	1177	17	present				10.3524	10.3524
bilipasa	post2	bili	pasa	pasa	control	00:15:21	1904-01-01 00:15:21	1.94444	00:01:24	1904-01-01 00:13:41	1904-01-01 00:13:45	1904-01-01 00:00:04	4	1177	1192	15	present				8.6572	8.6572
bilipasa	post2	bili	pasa	pasa	control	00:15:21	1904-01-01 00:15:21	1.94444	00:01:24	1904-01-01 00:13:47	1904-01-01 00:13:53	1904-01-01 00:00:06	6	1192	1214	22	present				12.8504	12.8504
bilipasa	post2	bili	pasa	pasa	control	00:15:21	1904-01-01 00:15:21	1.94444	00:01:24	1904-01-01 00:13:55	1904-01-01 00:13:59	1904-01-01 00:00:04	4	1214	1234	20	present				10.1255	10.1255
bilipasa	post2	bili	pasa	pasa	control	00:15:21	1904-01-01 00:15:21	1.94444	00:01:24	1904-01-01 00:14:00	1904-01-01 00:14:11	1904-01-01 00:00:11	11	1234	1275	41	present				23.7394	23.7394
bilipasa	post2	bili	pasa	pasa	control	00:15:21	1904-01-01 00:15:21	1.94444	00:01:24	1904-01-01 00:14:12	1904-01-01 00:14:20	1904-01-01 00:00:08	8	1275	1300	25	present				15.9819	15.9819
bilipasa	post2	bili	pasa	pasa	control	00:15:21	1904-01-01 00:15:21	1.94444	00:01:24	1904-01-01 00:14:21	1904-01-01 00:14:24	1904-01-01 00:00:03	3	1300	1312	12	present				6.69945	6.69945
bilipasa	post2	bili	pasa	pasa	control	00:15:21	1904-01-01 00:15:21	1.94444	00:01:24	1904-01-01 00:14:26	1904-01-01 00:14:29	1904-01-01 00:00:03	3	1312	1325	13	present				6.98461	6.98461
bilipasa	post2	bili	pasa	pasa	control	00:15:21	1904-01-01 00:15:21	1.94444	00:01:24	1904-01-01 00:14:31	1904-01-01 00:14:34	1904-01-01 00:00:03	3	1325	1337	12	present				6.69945	6.69945
bilipasa	post2	bili	pasa	pasa	control	00:15:21	1904-01-01 00:15:21	1.94444	00:01:24	1904-01-01 00:14:36	1904-01-01 00:14:41	1904-01-01 00:00:05	5	1337	1356	19	present				10.8896	10.8896
bilipasa	post2	bili	pasa	pasa	control	00:15:21	1904-01-01 00:15:21	1.94444	00:01:24	1904-01-01 00:14:43	1904-01-01 00:14:49	1904-01-01 00:00:06	6	1356	1380	24	present				13.3989	13.3989
bilipasa	post2	bili	pasa	pasa	control	00:15:21	1904-01-01 00:15:21	1.94444	00:01:24	1904-01-01 00:14:51	1904-01-01 00:15:00	1904-01-01 00:00:09	9	1380	1409	29	present				18.211	18.211
bilipasa	post2	bili	pasa	pasa	control	00:15:21	1904-01-01 00:15:21	1.94444	00:01:24	1904-01-01 00:15:02	1904-01-01 00:15:31	1904-01-01 00:00:29	29	1409	1522	113	present				63.9285	63.9285
bilipasa	post2	bili	pasa	pasa	control	00:15:21	1904-01-01 00:15:21	1.94444	00:01:24	1904-01-01 00:15:38	1904-01-01 00:15:42	1904-01-01 00:00:04	4	1522	1532	10	present				7.30742	7.30742
bilipasa	post2	bili	pasa	pasa	control	00:15:21	1904-01-01 00:15:21	1.94444	00:01:24	1904-01-01 00:15:44	1904-01-01 00:15:50	1904-01-01 00:00:06	6	1532	1544	12	present				10.0097	10.0097
bilipasa	post2	bili	pasa	pasa	control	00:15:21	1904-01-01 00:15:21	1.94444	00:01:24	1904-01-01 00:15:55	1904-01-01 00:16:22	1904-01-01 00:00:27	27	1544	1599	55	present				45.3937	45.3937
bilipasa	post2	bili	pasa	pasa	control	00:15:21	1904-01-01 00:15:21	1.94444	00:01:24	1904-01-01 00:16:29	1904-01-01 00:16:33	1904-01-01 00:00:04	4	1599	1610	11	present				7.58857	7.58857
bilipasa	post2	bili	pasa	pasa	control	00:15:21	1904-01-01 00:15:21	1.94444	00:01:24	1904-01-01 00:16:37	1904-01-01 00:16:47	1904-01-01 00:00:10	10	1610	1655	45	present				23.773	23.773
bilipasa	post3	bili	pasa	bili	control	00:17:01	1904-01-01 00:17:01	2.08333	00:02:20	1904-01-01 00:02:20	1904-01-01 00:02:41	1904-01-01 00:00:21	21	0	157	157	present				72.012	72.012
bilipasa	post3	bili	pasa	bili	control	00:17:01	1904-01-01 00:17:01	2.08333	00:02:20	1904-01-01 00:02:42	1904-01-01 00:03:47	1904-01-01 00:01:05	65	157	571	414	present				195.234	195.234
bilipasa	post3	bili	pasa	bili	control	00:17:01	1904-01-01 00:17:01	2.08333	00:02:20	1904-01-01 00:03:48	1904-01-01 00:04:16	1904-01-01 00:00:28	28	571	706	135	present				69.3047	69.3047
bilipasa	post3	bili	pasa	bili	control	00:17:01	1904-01-01 00:17:01	2.08333	00:02:20	1904-01-01 00:04:18	1904-01-01 00:05:07	1904-01-01 00:00:49	49	706	939	233	present				120.277	120.277
bilipasa	post3	bili	pasa	bili	control	00:17:01	1904-01-01 00:17:01	2.08333	00:02:20	1904-01-01 00:05:09	1904-01-01 00:05:18	1904-01-01 00:00:09	9	939	976	37	present				20.3795	20.3795
bilipasa	post3	bili	pasa	bili	control	00:17:01	1904-01-01 00:17:01	2.08333	00:02:20	1904-01-01 00:05:22	1904-01-01 00:05:29	1904-01-01 00:00:07	7	976	1008	32	present				16.7908	16.7908
bilipasa	post3	bili	pasa	bili	control	00:17:01	1904-01-01 00:17:01	2.08333	00:02:20	1904-01-01 00:05:35	1904-01-01 00:05:48	1904-01-01 00:00:13	13	1008	1063	55	present				29.8808	29.8808
bilipasa	post3	bili	pasa	bili	control	00:17:01	1904-01-01 00:17:01	2.08333	00:02:20	1904-01-01 00:06:05	1904-01-01 00:06:13	1904-01-01 00:00:08	8	1063	1092	29	present				17.0441	17.0441
bilipasa	post3	bili	pasa	bili	control	00:17:01	1904-01-01 00:17:01	2.08333	00:02:20	1904-01-01 00:06:16	1904-01-01 00:06:39	1904-01-01 00:00:23	23	1092	1206	114	present				57.9041	57.9041
bilipasa	post3	bili	pasa	bili	control	00:17:01	1904-01-01 00:17:01	2.08333	00:02:20	1904-01-01 00:06:41	1904-01-01 00:06:46	1904-01-01 00:00:05	5	1206	1236	30	absent				14.3478	14.3478
bilipasa	post3	bili	pasa	bili	control	00:17:01	1904-01-01 00:17:01	2.08333	00:02:20	1904-01-01 00:06:48	1904-01-01 00:06:51	1904-01-01 00:00:03	3	1236	1253	17	absent				8.25777	8.25777
bilipasa	post3	bili	pasa	bili	control	00:17:01	1904-01-01 00:17:01	2.08333	00:02:20	1904-01-01 00:06:57	1904-01-01 00:07:03	1904-01-01 00:00:06	6	1253	1285	32	absent				15.8387	15.8387
bilipasa	post3	bili	pasa	bili	control	00:17:01	1904-01-01 00:17:01	2.08333	00:02:20	1904-01-01 00:07:05	1904-01-01 00:07:15	1904-01-01 00:00:10	10	1285	1330	45	absent				23.773	23.773
bilipasa	post3	bili	pasa	bili	control	00:17:01	1904-01-01 00:17:01	2.08333	00:02:20	1904-01-01 00:07:19	1904-01-01 00:07:29	1904-01-01 00:00:10	10	1330	1382	52	absent				25.9588	25.9588
bilipasa	post3	bili	pasa	bili	control	00:17:01	1904-01-01 00:17:01	2.08333	00:02:20	1904-01-01 00:07:30	1904-01-01 00:07:33	1904-01-01 00:00:03	3	1382	1395	13	present				6.98461	6.98461
bilipasa	post3	bili	pasa	bili	control	00:17:01	1904-01-01 00:17:01	2.08333	00:02:20	1904-01-01 00:07:35	1904-01-01 00:07:41	1904-01-01 00:00:06	6	1395	1417	22	present				12.8504	12.8504
bilipasa	post3	bili	pasa	bili	control	00:17:01	1904-01-01 00:17:01	2.08333	00:02:20	1904-01-01 00:07:42	1904-01-01 00:07:49	1904-01-01 00:00:07	7	1417	1450	33	present				17.0945	17.0945
bilipasa	post3	bili	pasa	bili	control	00:17:01	1904-01-01 00:17:01	2.08333	00:02:20	1904-01-01 00:07:51	1904-01-01 00:08:09	1904-01-01 00:00:18	18	1450	1537	87	present				44.6197	44.6197
bilipasa	post3	bili	pasa	bili	control	00:17:01	1904-01-01 00:17:01	2.08333	00:02:20	1904-01-01 00:08:11	1904-01-01 00:08:14	1904-01-01 00:00:03	3	1537	1551	14	present				7.28256	7.28256
bilipasa	post3	bili	pasa	bili	control	00:17:01	1904-01-01 00:17:01	2.08333	00:02:20	1904-01-01 00:08:19	1904-01-01 00:08:29	1904-01-01 00:00:10	10	1551	1595	44	present				23.4771	23.4771
bilipasa	post3	bili	pasa	bili	control	00:17:01	1904-01-01 00:17:01	2.08333	00:02:20	1904-01-01 00:08:31	1904-01-01 00:08:41	1904-01-01 00:00:10	10	1595	1637	42	present				22.897	22.897
bilipasa	post3	bili	pasa	bili	control	00:17:01	1904-01-01 00:17:01	2.08333	00:02:20	1904-01-01 00:08:45	1904-01-01 00:08:49	1904-01-01 00:00:04	4	1637	1655	18	present				9.50922	9.50922
bilipasa	post3	bili	pasa	bili	control	00:17:01	1904-01-01 00:17:01	2.08333	00:02:20	1904-01-01 00:09:03	1904-01-01 00:09:23	1904-01-01 00:00:20	20	1655	1761	106	present				52.5747	52.5747
bilipasa	post3	bili	pasa	bili	control	00:17:01	1904-01-01 00:17:01	2.08333	00:02:20	1904-01-01 00:09:25	1904-01-01 00:09:28	1904-01-01 00:00:03	3	1761	1776	15	present				7.59412	7.59412
bilipasa	post3	bili	pasa	bili	control	00:17:01	1904-01-01 00:17:01	2.08333	00:02:20	1904-01-01 00:09:33	1904-01-01 00:09:36	1904-01-01 00:00:03	3	1776	1791	15	present				7.59412	7.59412
bilipasa	post3	bili	pasa	bili	control	00:17:01	1904-01-01 00:17:01	2.08333	00:02:20	1904-01-01 00:09:45	1904-01-01 00:10:03	1904-01-01 00:00:18	18	1791	1874	83	present				43.3918	43.3918
bilipasa	post3	bili	pasa	bili	control	00:17:01	1904-01-01 00:17:01	2.08333	00:02:20	1904-01-01 00:10:05	1904-01-01 00:10:18	1904-01-01 00:00:13	13	1874	1940	66	present				33.2279	33.2279
bilipasa	post3	bili	pasa	bili	control	00:17:01	1904-01-01 00:17:01	2.08333	00:02:20	1904-01-01 00:10:21	1904-01-01 00:10:26	1904-01-01 00:00:05	5	1940	1963	23	present				12.0365	12.0365
bilipasa	post3	bili	pasa	bili	control	00:17:01	1904-01-01 00:17:01	2.08333	00:02:20	1904-01-01 00:10:28	1904-01-01 00:10:37	1904-01-01 00:00:09	9	1963	2004	41	present				21.5453	21.5453
bilipasa	post3	bili	pasa	bili	control	00:17:01	1904-01-01 00:17:01	2.08333	00:02:20	1904-01-01 00:10:38	1904-01-01 00:10:44	1904-01-01 00:00:06	6	2004	2028	24	absent				13.3989	13.3989
bilipasa	post3	bili	pasa	bili	control	00:17:01	1904-01-01 00:17:01	2.08333	00:02:20	1904-01-01 00:10:48	1904-01-01 00:10:52	1904-01-01 00:00:04	4	2028	2048	20	absent				10.1255	10.1255
bilipasa	post3	bili	pasa	bili	control	00:17:01	1904-01-01 00:17:01	2.08333	00:02:20	1904-01-01 00:10:57	1904-01-01 00:11:03	1904-01-01 00:00:06	6	2048	2079	31	absent				15.5101	15.5101
bilipasa	post3	bili	pasa	bili	control	00:17:01	1904-01-01 00:17:01	2.08333	00:02:20	1904-01-01 00:11:04	1904-01-01 00:11:42	1904-01-01 00:00:38	38	2079	2230	151	absent				84.5809	84.5809
bilipasa	post3	bili	pasa	bili	control	00:17:01	1904-01-01 00:17:01	2.08333	00:02:20	1904-01-01 00:11:43	1904-01-01 00:11:49	1904-01-01 00:00:06	6	2230	2246	16	present				11.2448	11.2448
bilipasa	post3	bili	pasa	bili	control	00:17:01	1904-01-01 00:17:01	2.08333	00:02:20	1904-01-01 00:11:58	1904-01-01 00:12:14	1904-01-01 00:00:16	16	2246	2313	67	present				36.5779	36.5779
bilipasa	post3	bili	pasa	bili	control	00:17:01	1904-01-01 00:17:01	2.08333	00:02:20	1904-01-01 00:12:24	1904-01-01 00:12:32	1904-01-01 00:00:08	8	2313	2346	33	present				18.1466	18.1466
bilipasa	post3	bili	pasa	bili	control	00:17:01	1904-01-01 00:17:01	2.08333	00:02:20	1904-01-01 00:12:33	1904-01-01 00:12:44	1904-01-01 00:00:11	11	2346	2397	51	present				26.6014	26.6014
bilipasa	post3	bili	pasa	bili	control	00:17:01	1904-01-01 00:17:01	2.08333	00:02:20	1904-01-01 00:12:46	1904-01-01 00:12:50	1904-01-01 00:00:04	4	2397	2417	20	present				10.1255	10.1255
bilipasa	post3	bili	pasa	bili	control	00:17:01	1904-01-01 00:17:01	2.08333	00:02:20	1904-01-01 00:12:55	1904-01-01 00:13:07	1904-01-01 00:00:12	12	2417	2463	46	present				26.2445	26.2445
bilipasa	post3	bili	pasa	bili	control	00:17:01	1904-01-01 00:17:01	2.08333	00:02:20	1904-01-01 00:13:11	1904-01-01 00:13:26	1904-01-01 00:00:15	15	2463	2517	54	present				31.857	31.857
bilipasa	post3	bili	pasa	bili	control	00:17:01	1904-01-01 00:17:01	2.08333	00:02:20	1904-01-01 00:13:34	1904-01-01 00:13:41	1904-01-01 00:00:07	7	2517	2543	26	present				15.0823	15.0823
bilipasa	post3	bili	pasa	bili	control	00:17:01	1904-01-01 00:17:01	2.08333	00:02:20	1904-01-01 00:13:43	1904-01-01 00:13:52	1904-01-01 00:00:09	9	2543	2571	28	present				17.9466	17.9466
bilipasa	post3	bili	pasa	bili	control	00:17:01	1904-01-01 00:17:01	2.08333	00:02:20	1904-01-01 00:13:55	1904-01-01 00:14:16	1904-01-01 00:00:21	21	2571	2648	77	present				44.9765	44.9765
bilipasa	post3	bili	pasa	bili	control	00:17:01	1904-01-01 00:17:01	2.08333	00:02:20	1904-01-01 00:14:24	1904-01-01 00:14:26	1904-01-01 00:00:02	2	2648	2654	6	present				3.92913	3.92913
bilipasa	post3	bili	pasa	bili	control	00:17:01	1904-01-01 00:17:01	2.08333	00:02:20	1904-01-01 00:14:37	1904-01-01 00:14:55	1904-01-01 00:00:18	18	2654	2725	71	present				39.9183	39.9183
bilipasa	post3	bili	pasa	bili	control	00:17:01	1904-01-01 00:17:01	2.08333	00:02:20	1904-01-01 00:14:57	1904-01-01 00:15:00	1904-01-01 00:00:03	3	2725	2735	10	present				6.15848	6.15848
bilipasa	post3	bili	pasa	bili	control	00:17:01	1904-01-01 00:17:01	2.08333	00:02:20	1904-01-01 00:15:02	1904-01-01 00:15:05	1904-01-01 00:00:03	3	2735	2745	10	present				6.15848	6.15848
bilipasa	post3	bili	pasa	bili	control	00:17:01	1904-01-01 00:17:01	2.08333	00:02:20	1904-01-01 00:15:08	1904-01-01 00:15:11	1904-01-01 00:00:03	3	2745	2757	12	present	pasa absent:			6.69945	6.69945
bilipasa	post3	bili	pasa	bili	control	00:17:01	1904-01-01 00:17:01	2.08333	00:02:20	1904-01-01 00:15:21	1904-01-01 00:15:39	1904-01-01 00:00:18	18	2757	2819	62	present	1904-01-01 00:06:41	1904-01-01 00:07:29		37.4811	37.4811
bilipasa	post3	bili	pasa	bili	control	00:17:01	1904-01-01 00:17:01	2.08333	00:02:20	1904-01-01 00:15:40	1904-01-01 00:15:43	1904-01-01 00:00:03	3	2819	2830	11	present	1904-01-01 00:10:38	1904-01-01 00:11:42		6.42521	6.42521
bilipasa	post3	bili	pasa	bili	control	00:17:01	1904-01-01 00:17:01	2.08333	00:02:20	1904-01-01 00:15:53	1904-01-01 00:16:11	1904-01-01 00:00:18	18	2830	2901	71	present	1904-01-01 00:16:15	1904-01-01 00:17:00		39.9183	39.9183
bilipasa	post3	bili	pasa	bili	control	00:17:01	1904-01-01 00:17:01	2.08333	00:02:20	1904-01-01 00:16:42	1904-01-01 00:16:57	1904-01-01 00:00:15	15	2901	2977	76	absent				38.2904	38.2904
bilipasa	post3	bili	pasa	bili	control	00:17:01	1904-01-01 00:17:01	2.08333	00:02:20	1904-01-01 00:16:59	1904-01-01 00:17:23	1904-01-01 00:00:24	24	2977	3094	117	present				59.8054	59.8054
bilipasa	post3	bili	pasa	bili	control	00:17:01	1904-01-01 00:17:01	2.08333	00:02:20	1904-01-01 00:17:25	1904-01-01 00:17:40	1904-01-01 00:00:15	15	3094	3156	62	present				34.0603	34.0603
bilipasa	post3	bili	pasa	bili	control	00:17:01	1904-01-01 00:17:01	2.08333	00:02:20	1904-01-01 00:17:52	1904-01-01 00:17:56	1904-01-01 00:00:04	4	3156	3170	14	present				8.38826	8.38826
bilipasa	post3	bili	pasa	bili	control	00:17:01	1904-01-01 00:17:01	2.08333	00:02:20	1904-01-01 00:17:57	1904-01-01 00:17:58	1904-01-01 00:00:01	1	3170	3171	1	present				1.16701	1.16701
bilipasa	post3	bili	pasa	bili	control	00:17:01	1904-01-01 00:17:01	2.08333	00:02:20	1904-01-01 00:18:03	1904-01-01 00:18:05	1904-01-01 00:00:02	2	3171	3177	6	present	1904-01-01 00:17:01	bili		3.92913	3.92913
bilipasa	post3	bili	pasa	bili	control	00:17:01	1904-01-01 00:17:01	2.08333	00:02:20	1904-01-01 00:18:08	1904-01-01 00:18:29	1904-01-01 00:00:21	21	3177	3258	81	present	1904-01-01 00:17:00			46.0652	46.0652
bilipasa	post3	bili	pasa	bili	control	00:17:01	1904-01-01 00:17:01	2.08333	00:02:20	1904-01-01 00:18:33	1904-01-01 00:18:59	1904-01-01 00:00:26	26	3258	3362	104	present				58.0619	58.0619
bilipasa	post3	bili	pasa	bili	control	00:17:01	1904-01-01 00:17:01	2.08333	00:02:20	1904-01-01 00:19:05	1904-01-01 00:19:13	1904-01-01 00:00:08	8	3362	3389	27	present				16.5109	16.5109
bilipasa	post3	bili	pasa	bili	control	00:17:01	1904-01-01 00:17:01	2.08333	00:02:20	1904-01-01 00:19:18	1904-01-01 00:19:21	1904-01-01 00:00:03	3	3389	3406	17	present				8.25777	8.25777
bilipasa	post3	bili	pasa	pasa	control	00:17:01	1904-01-01 00:17:01	2.08333	00:02:43	1904-01-01 00:02:45	1904-01-01 00:02:56	1904-01-01 00:00:11	11	0	63	63	present				30.5091	30.5091
bilipasa	post3	bili	pasa	pasa	control	00:17:01	1904-01-01 00:17:01	2.08333	00:02:43	1904-01-01 00:02:57	1904-01-01 00:03:00	1904-01-01 00:00:03	3	63	77	14	present				7.28256	7.28256
bilipasa	post3	bili	pasa	pasa	control	00:17:01	1904-01-01 00:17:01	2.08333	00:02:43	1904-01-01 00:03:01	1904-01-01 00:03:13	1904-01-01 00:00:12	12	77	142	65	present				32.0109	32.0109
bilipasa	post3	bili	pasa	pasa	control	00:17:01	1904-01-01 00:17:01	2.08333	00:02:43	1904-01-01 00:03:14	1904-01-01 00:03:24	1904-01-01 00:00:10	10	142	190	48	present				24.6851	24.6851
bilipasa	post3	bili	pasa	pasa	control	00:17:01	1904-01-01 00:17:01	2.08333	00:02:43	1904-01-01 00:03:26	1904-01-01 00:03:30	1904-01-01 00:00:04	4	190	212	22	present				10.7826	10.7826
bilipasa	post3	bili	pasa	pasa	control	00:17:01	1904-01-01 00:17:01	2.08333	00:02:43	1904-01-01 00:03:31	1904-01-01 00:03:35	1904-01-01 00:00:04	4	212	236	24	present				11.4782	11.4782
bilipasa	post3	bili	pasa	pasa	control	00:17:01	1904-01-01 00:17:01	2.08333	00:02:43	1904-01-01 00:03:37	1904-01-01 00:03:43	1904-01-01 00:00:06	6	236	262	26	present				13.9692	13.9692
bilipasa	post3	bili	pasa	pasa	control	00:17:01	1904-01-01 00:17:01	2.08333	00:02:43	1904-01-01 00:03:46	1904-01-01 00:04:02	1904-01-01 00:00:16	16	262	320	58	present				34.0883	34.0883
bilipasa	post3	bili	pasa	pasa	control	00:17:01	1904-01-01 00:17:01	2.08333	00:02:43	1904-01-01 00:04:04	1904-01-01 00:04:19	1904-01-01 00:00:15	15	320	388	68	present				35.8089	35.8089
bilipasa	post3	bili	pasa	pasa	control	00:17:01	1904-01-01 00:17:01	2.08333	00:02:43	1904-01-01 00:04:21	1904-01-01 00:04:31	1904-01-01 00:00:10	10	388	435	47	present				24.377	24.377
bilipasa	post3	bili	pasa	pasa	control	00:17:01	1904-01-01 00:17:01	2.08333	00:02:43	1904-01-01 00:04:33	1904-01-01 00:04:41	1904-01-01 00:00:08	8	435	466	31	present				17.5879	17.5879
bilipasa	post3	bili	pasa	pasa	control	00:17:01	1904-01-01 00:17:01	2.08333	00:02:43	1904-01-01 00:04:43	1904-01-01 00:04:46	1904-01-01 00:00:03	3	466	472	6	present				5.00486	5.00486
bilipasa	post3	bili	pasa	pasa	control	00:17:01	1904-01-01 00:17:01	2.08333	00:02:43	1904-01-01 00:04:47	1904-01-01 00:04:53	1904-01-01 00:00:06	6	472	491	19	present				12.0526	12.0526
bilipasa	post3	bili	pasa	pasa	control	00:17:01	1904-01-01 00:17:01	2.08333	00:02:43	1904-01-01 00:04:54	1904-01-01 00:05:03	1904-01-01 00:00:09	9	491	511	20	present				15.6845	15.6845
bilipasa	post3	bili	pasa	pasa	control	00:17:01	1904-01-01 00:17:01	2.08333	00:02:43	1904-01-01 00:05:05	1904-01-01 00:05:11	1904-01-01 00:00:06	6	511	529	18	present				11.7874	11.7874
bilipasa	post3	bili	pasa	pasa	control	00:17:01	1904-01-01 00:17:01	2.08333	00:02:43	1904-01-01 00:05:14	1904-01-01 00:05:19	1904-01-01 00:00:05	5	529	538	9	present				7.968	7.968
bilipasa	post3	bili	pasa	pasa	control	00:17:01	1904-01-01 00:17:01	2.08333	00:02:43	1904-01-01 00:05:20	1904-01-01 00:05:26	1904-01-01 00:00:06	6	538	549	11	present				9.63992	9.63992
bilipasa	post3	bili	pasa	pasa	control	00:17:01	1904-01-01 00:17:01	2.08333	00:02:43	1904-01-01 00:05:28	1904-01-01 00:05:32	1904-01-01 00:00:04	4	549	558	9	present				7.00607	7.00607
bilipasa	post3	bili	pasa	pasa	control	00:17:01	1904-01-01 00:17:01	2.08333	00:02:43	1904-01-01 00:05:34	1904-01-01 00:05:41	1904-01-01 00:00:07	7	558	573	15	present				12.019	12.019
bilipasa	post3	bili	pasa	pasa	control	00:17:01	1904-01-01 00:17:01	2.08333	00:02:43	1904-01-01 00:05:45	1904-01-01 00:05:48	1904-01-01 00:00:03	3	573	578	5	present				4.61577	4.61577
bilipasa	post3	bili	pasa	pasa	control	00:17:01	1904-01-01 00:17:01	2.08333	00:02:43	1904-01-01 00:05:50	1904-01-01 00:06:05	1904-01-01 00:00:15	15	578	606	28	present				24.2917	24.2917
bilipasa	post3	bili	pasa	pasa	control	00:17:01	1904-01-01 00:17:01	2.08333	00:02:43	1904-01-01 00:06:06	1904-01-01 00:06:09	1904-01-01 00:00:03	3	606	612	6	present				5.00486	5.00486
bilipasa	post3	bili	pasa	pasa	control	00:17:01	1904-01-01 00:17:01	2.08333	00:02:43	1904-01-01 00:06:10	1904-01-01 00:06:13	1904-01-01 00:00:03	3	612	617	5	present				4.61577	4.61577
bilipasa	post3	bili	pasa	pasa	control	00:17:01	1904-01-01 00:17:01	2.08333	00:02:43	1904-01-01 00:06:14	1904-01-01 00:06:17	1904-01-01 00:00:03	3	617	619	2	present				2.66454	2.66454
bilipasa	post3	bili	pasa	pasa	control	00:17:01	1904-01-01 00:17:01	2.08333	00:02:43	1904-01-01 00:06:20	1904-01-01 00:06:21	1904-01-01 00:00:01	1	619	620	1	present	bili absent:			1.16701	1.16701
bilipasa	post3	bili	pasa	pasa	control	00:17:01	1904-01-01 00:17:01	2.08333	00:02:43	1904-01-01 00:06:22	1904-01-01 00:06:25	1904-01-01 00:00:03	3	620	623	3	absent	1904-01-01 00:06:22	1904-01-01 00:06:25		3.50104	3.50104
bilipasa	post3	bili	pasa	pasa	control	00:17:01	1904-01-01 00:17:01	2.08333	00:02:43	1904-01-01 00:06:25	1904-01-01 00:06:27	1904-01-01 00:00:02	2	623	628	5	present				3.65371	3.65371
bilipasa	post3	bili	pasa	pasa	control	00:17:01	1904-01-01 00:17:01	2.08333	00:02:43	1904-01-01 00:06:29	1904-01-01 00:06:39	1904-01-01 00:00:10	10	628	647	19	present	drop all absent bouts -5sec?			16.32	16.32
bilipasa	post3	bili	pasa	pasa	control	00:17:01	1904-01-01 00:17:01	2.08333	00:02:43	1904-01-01 00:06:40	1904-01-01 00:06:41	1904-01-01 00:00:01	1	647	648	1	present				1.16701	1.16701
bilipasa	post3	bili	pasa	pasa	control	00:17:01	1904-01-01 00:17:01	2.08333	00:02:43	1904-01-01 00:06:43	1904-01-01 00:06:50	1904-01-01 00:00:07	7	648	663	15	present				12.019	12.019
bilipasa	post3	bili	pasa	pasa	control	00:17:01	1904-01-01 00:17:01	2.08333	00:02:43	1904-01-01 00:06:52	1904-01-01 00:06:57	1904-01-01 00:00:05	5	663	666	3	present				4.10884	4.10884
bilipasa	post3	bili	pasa	pasa	control	00:17:01	1904-01-01 00:17:01	2.08333	00:02:43	1904-01-01 00:07:55	1904-01-01 00:08:13	1904-01-01 00:00:18	18	666	726	60	present				36.9509	36.9509
bilipasa	post3	bili	pasa	pasa	control	00:17:01	1904-01-01 00:17:01	2.08333	00:02:43	1904-01-01 00:08:15	1904-01-01 00:08:27	1904-01-01 00:00:12	12	726	763	37	present				23.8405	23.8405
bilipasa	post3	bili	pasa	pasa	control	00:17:01	1904-01-01 00:17:01	2.08333	00:02:43	1904-01-01 00:08:28	1904-01-01 00:08:32	1904-01-01 00:00:04	4	763	771	8	present				6.67315	6.67315
bilipasa	post3	bili	pasa	pasa	control	00:17:01	1904-01-01 00:17:01	2.08333	00:02:43	1904-01-01 00:08:34	1904-01-01 00:08:38	1904-01-01 00:00:04	4	771	781	10	present				7.30742	7.30742
bilipasa	post3	bili	pasa	pasa	control	00:17:01	1904-01-01 00:17:01	2.08333	00:02:43	1904-01-01 00:08:40	1904-01-01 00:08:45	1904-01-01 00:00:05	5	781	794	13	present				9.2772	9.2772
bilipasa	post3	bili	pasa	pasa	control	00:17:01	1904-01-01 00:17:01	2.08333	00:02:43	1904-01-01 00:08:47	1904-01-01 00:08:49	1904-01-01 00:00:02	2	794	802	8	present				4.4663	4.4663
bilipasa	post3	bili	pasa	pasa	control	00:17:01	1904-01-01 00:17:01	2.08333	00:02:43	1904-01-01 00:08:51	1904-01-01 00:08:53	1904-01-01 00:00:02	2	802	804	2	present				2.33403	2.33403
bilipasa	post3	bili	pasa	pasa	control	00:17:01	1904-01-01 00:17:01	2.08333	00:02:43	1904-01-01 00:08:57	1904-01-01 00:09:01	1904-01-01 00:00:04	4	804	812	8	present				6.67315	6.67315
bilipasa	post3	bili	pasa	pasa	control	00:17:01	1904-01-01 00:17:01	2.08333	00:02:43	1904-01-01 00:09:02	1904-01-01 00:09:06	1904-01-01 00:00:04	4	812	820	8	present				6.67315	6.67315
bilipasa	post3	bili	pasa	pasa	control	00:17:01	1904-01-01 00:17:01	2.08333	00:02:43	1904-01-01 00:09:08	1904-01-01 00:09:14	1904-01-01 00:00:06	6	820	832	12	present				10.0097	10.0097
bilipasa	post3	bili	pasa	pasa	control	00:17:01	1904-01-01 00:17:01	2.08333	00:02:43	1904-01-01 00:09:16	1904-01-01 00:09:19	1904-01-01 00:00:03	3	832	839	7	present				5.33205	5.33205
bilipasa	post3	bili	pasa	pasa	control	00:17:01	1904-01-01 00:17:01	2.08333	00:02:43	1904-01-01 00:09:21	1904-01-01 00:09:24	1904-01-01 00:00:03	3	839	845	6	present				5.00486	5.00486
bilipasa	post3	bili	pasa	pasa	control	00:17:01	1904-01-01 00:17:01	2.08333	00:02:43	1904-01-01 00:09:26	1904-01-01 00:09:29	1904-01-01 00:00:03	3	845	849	4	present				4.13022	4.13022
bilipasa	post3	bili	pasa	pasa	control	00:17:01	1904-01-01 00:17:01	2.08333	00:02:43	1904-01-01 00:09:38	1904-01-01 00:09:40	1904-01-01 00:00:02	2	849	855	6	present				3.92913	3.92913
bilipasa	post3	bili	pasa	pasa	control	00:17:01	1904-01-01 00:17:01	2.08333	00:02:43	1904-01-01 00:09:41	1904-01-01 00:09:42	1904-01-01 00:00:01	1	855	857	2	present				1.66829	1.66829
bilipasa	post3	bili	pasa	pasa	control	00:17:01	1904-01-01 00:17:01	2.08333	00:02:43	1904-01-01 00:09:45	1904-01-01 00:09:46	1904-01-01 00:00:01	1	857	858	1	present				1.16701	1.16701
bilipasa	post3	bili	pasa	pasa	control	00:17:01	1904-01-01 00:17:01	2.08333	00:02:43	1904-01-01 00:09:49	1904-01-01 00:09:52	1904-01-01 00:00:03	3	858	865	7	present				5.33205	5.33205
bilipasa	post3	bili	pasa	pasa	control	00:17:01	1904-01-01 00:17:01	2.08333	00:02:43	1904-01-01 00:09:53	1904-01-01 00:10:00	1904-01-01 00:00:07	7	865	877	12	present				10.9114	10.9114
bilipasa	post3	bili	pasa	pasa	control	00:17:01	1904-01-01 00:17:01	2.08333	00:02:43	1904-01-01 00:10:02	1904-01-01 00:10:10	1904-01-01 00:00:08	8	877	890	13	present				12.1632	12.1632
bilipasa	post3	bili	pasa	pasa	control	00:17:01	1904-01-01 00:17:01	2.08333	00:02:43	1904-01-01 00:10:13	1904-01-01 00:10:39	1904-01-01 00:00:26	26	890	921	31	present				33.6684	33.6684
bilipasa	post3	bili	pasa	pasa	control	00:17:01	1904-01-01 00:17:01	2.08333	00:02:43	1904-01-01 00:10:41	1904-01-01 00:10:43	1904-01-01 00:00:02	2	921	925	4	present				3.33657	3.33657
bilipasa	post3	bili	pasa	pasa	control	00:17:01	1904-01-01 00:17:01	2.08333	00:02:43	1904-01-01 00:10:44	1904-01-01 00:10:46	1904-01-01 00:00:02	2	925	928	3	present				2.92511	2.92511
bilipasa	post3	bili	pasa	pasa	control	00:17:01	1904-01-01 00:17:01	2.08333	00:02:43	1904-01-01 00:12:07	1904-01-01 00:12:38	1904-01-01 00:00:31	31	928	1095	167	present				82.3881	82.3881
bilipasa	post3	bili	pasa	pasa	control	00:17:01	1904-01-01 00:17:01	2.08333	00:02:43	1904-01-01 00:12:39	1904-01-01 00:12:50	1904-01-01 00:00:11	11	1095	1147	52	present				26.9067	26.9067
bilipasa	post3	bili	pasa	pasa	control	00:17:01	1904-01-01 00:17:01	2.08333	00:02:43	1904-01-01 00:12:52	1904-01-01 00:13:06	1904-01-01 00:00:14	14	1147	1222	75	present				37.0677	37.0677
bilipasa	post3	bili	pasa	pasa	control	00:17:01	1904-01-01 00:17:01	2.08333	00:02:43	1904-01-01 00:13:07	1904-01-01 00:13:13	1904-01-01 00:00:06	6	1222	1246	24	present				13.3989	13.3989
bilipasa	post3	bili	pasa	pasa	control	00:17:01	1904-01-01 00:17:01	2.08333	00:02:43	1904-01-01 00:13:16	1904-01-01 00:13:20	1904-01-01 00:00:04	4	1246	1269	23	present				11.1258	11.1258
bilipasa	post3	bili	pasa	pasa	control	00:17:01	1904-01-01 00:17:01	2.08333	00:02:43	1904-01-01 00:13:21	1904-01-01 00:13:26	1904-01-01 00:00:05	5	1269	1290	21	present				11.4485	11.4485
bilipasa	post3	bili	pasa	pasa	control	00:17:01	1904-01-01 00:17:01	2.08333	00:02:43	1904-01-01 00:13:27	1904-01-01 00:13:36	1904-01-01 00:00:09	9	1290	1334	44	present				22.4662	22.4662
bilipasa	post3	bili	pasa	pasa	control	00:17:01	1904-01-01 00:17:01	2.08333	00:02:43	1904-01-01 00:13:38	1904-01-01 00:13:44	1904-01-01 00:00:06	6	1334	1370	36	present				17.2174	17.2174
bilipasa	post3	bili	pasa	pasa	control	00:17:01	1904-01-01 00:17:01	2.08333	00:02:43	1904-01-01 00:13:47	1904-01-01 00:13:55	1904-01-01 00:00:08	8	1370	1405	35	present				18.723	18.723
bilipasa	post3	bili	pasa	pasa	control	00:17:01	1904-01-01 00:17:01	2.08333	00:02:43	1904-01-01 00:13:57	1904-01-01 00:14:01	1904-01-01 00:00:04	4	1405	1425	20	present				10.1255	10.1255
bilipasa	post3	bili	pasa	pasa	control	00:17:01	1904-01-01 00:17:01	2.08333	00:02:43	1904-01-01 00:14:02	1904-01-01 00:14:03	1904-01-01 00:00:01	1	1425	1427	2	present				1.66829	1.66829
bilipasa	post3	bili	pasa	pasa	control	00:17:01	1904-01-01 00:17:01	2.08333	00:02:43	1904-01-01 00:14:04	1904-01-01 00:14:08	1904-01-01 00:00:04	4	1427	1444	17	present				9.21623	9.21623
bilipasa	post3	bili	pasa	pasa	control	00:17:01	1904-01-01 00:17:01	2.08333	00:02:43	1904-01-01 00:14:09	1904-01-01 00:14:15	1904-01-01 00:00:06	6	1444	1466	22	present				12.8504	12.8504
bilipasa	post3	bili	pasa	pasa	control	00:17:01	1904-01-01 00:17:01	2.08333	00:02:43	1904-01-01 00:14:16	1904-01-01 00:14:22	1904-01-01 00:00:06	6	1466	1495	29	present				14.8732	14.8732
bilipasa	post3	bili	pasa	pasa	control	00:17:01	1904-01-01 00:17:01	2.08333	00:02:43	1904-01-01 00:14:24	1904-01-01 00:14:29	1904-01-01 00:00:05	5	1495	1523	28	present				13.6484	13.6484
bilipasa	post3	bili	pasa	pasa	control	00:17:01	1904-01-01 00:17:01	2.08333	00:02:43	1904-01-01 00:14:30	1904-01-01 00:14:43	1904-01-01 00:00:13	13	1523	1578	55	present				29.8808	29.8808
bilipasa	post3	bili	pasa	pasa	control	00:17:01	1904-01-01 00:17:01	2.08333	00:02:43	1904-01-01 00:14:47	1904-01-01 00:14:56	1904-01-01 00:00:09	9	1578	1630	52	present				25.1202	25.1202
bilipasa	post3	bili	pasa	pasa	control	00:17:01	1904-01-01 00:17:01	2.08333	00:02:43	1904-01-01 00:14:58	1904-01-01 00:15:03	1904-01-01 00:00:05	5	1630	1654	24	present				12.3426	12.3426
bilipasa	post3	bili	pasa	pasa	control	00:17:01	1904-01-01 00:17:01	2.08333	00:02:43	1904-01-01 00:15:04	1904-01-01 00:15:08	1904-01-01 00:00:04	4	1654	1670	16	present				8.9326	8.9326
bilipasa	post3	bili	pasa	pasa	control	00:17:01	1904-01-01 00:17:01	2.08333	00:02:43	1904-01-01 00:15:09	1904-01-01 00:15:20	1904-01-01 00:00:11	11	1670	1725	55	present				27.8451	27.8451
bilipasa	post3	bili	pasa	pasa	control	00:17:01	1904-01-01 00:17:01	2.08333	00:02:43	1904-01-01 00:15:27	1904-01-01 00:15:39	1904-01-01 00:00:12	12	1725	1786	61	present				30.6966	30.6966
bilipasa	post3	bili	pasa	pasa	control	00:17:01	1904-01-01 00:17:01	2.08333	00:02:43	1904-01-01 00:15:41	1904-01-01 00:15:51	1904-01-01 00:00:10	10	1786	1830	44	present				23.4771	23.4771
bilipasa	post3	bili	pasa	pasa	control	00:17:01	1904-01-01 00:17:01	2.08333	00:02:43	1904-01-01 00:15:54	1904-01-01 00:16:00	1904-01-01 00:00:06	6	1830	1858	28	present				14.5651	14.5651
bilipasa	post3	bili	pasa	pasa	control	00:17:01	1904-01-01 00:17:01	2.08333	00:02:43	1904-01-01 00:16:02	1904-01-01 00:16:10	1904-01-01 00:00:08	8	1858	1896	38	present				19.6244	19.6244
bilipasa	post3	bili	pasa	pasa	control	00:17:01	1904-01-01 00:17:01	2.08333	00:02:43	1904-01-01 00:17:26	1904-01-01 00:17:38	1904-01-01 00:00:12	12	1896	1950	54	present				28.5277	28.5277
bilipasa	post3	bili	pasa	pasa	control	00:17:01	1904-01-01 00:17:01	2.08333	00:02:43	1904-01-01 00:17:41	1904-01-01 00:17:55	1904-01-01 00:00:14	14	1950	2032	82	present				39.4651	39.4651
bilipasa	post3	bili	pasa	pasa	control	00:17:01	1904-01-01 00:17:01	2.08333	00:02:43	1904-01-01 00:18:00	1904-01-01 00:18:04	1904-01-01 00:00:04	4	2032	2054	22	present				10.7826	10.7826
bilipasa	post3	bili	pasa	pasa	control	00:17:01	1904-01-01 00:17:01	2.08333	00:02:43	1904-01-01 00:18:06	1904-01-01 00:18:14	1904-01-01 00:00:08	8	2054	2091	37	present				19.3189	19.3189
bilipasa	post3	bili	pasa	pasa	control	00:17:01	1904-01-01 00:17:01	2.08333	00:02:43	1904-01-01 00:18:16	1904-01-01 00:18:22	1904-01-01 00:00:06	6	2091	2116	25	present				13.681	13.681
bilipasa	post3	bili	pasa	pasa	control	00:17:01	1904-01-01 00:17:01	2.08333	00:02:43	1904-01-01 00:18:23	1904-01-01 00:18:33	1904-01-01 00:00:10	10	2116	2164	48	present				24.6851	24.6851
bilipasa	post3	bili	pasa	pasa	control	00:17:01	1904-01-01 00:17:01	2.08333	00:02:43	1904-01-01 00:18:35	1904-01-01 00:18:48	1904-01-01 00:00:13	13	2164	2228	64	present				32.591	32.591
bilipasa	post3	bili	pasa	pasa	control	00:17:01	1904-01-01 00:17:01	2.08333	00:02:43	1904-01-01 00:18:58	1904-01-01 00:19:08	1904-01-01 00:00:10	10	2228	2273	45	present				23.773	23.773
bilipasa	post3	bili	pasa	pasa	control	00:17:01	1904-01-01 00:17:01	2.08333	00:02:43	1904-01-01 00:19:09	1904-01-01 00:19:14	1904-01-01 00:00:05	5	2273	2293	20	present				11.1658	11.1658
bilipasa	post3	bili	pasa	pasa	control	00:17:01	1904-01-01 00:17:01	2.08333	00:02:43	1904-01-01 00:19:15	1904-01-01 00:19:21	1904-01-01 00:00:06	6	2293	2317	24	present				13.3989	13.3989
bilipasa	post3	bili	pasa	pasa	control	00:17:01	1904-01-01 00:17:01	2.08333	00:02:43	1904-01-01 00:19:23	1904-01-01 00:19:27	1904-01-01 00:00:04	4	2317	2336	19	present				9.81222	9.81222
bilipasa	post3	bili	pasa	pasa	control	00:17:01	1904-01-01 00:17:01	2.08333	00:02:43	1904-01-01 00:19:31	1904-01-01 00:19:35	1904-01-01 00:00:04	4	2336	2354	18	present				9.50922	9.50922
bilipasa	post3	bili	pasa	pasa	control	00:17:01	1904-01-01 00:17:01	2.08333	00:02:43	1904-01-01 00:19:38	1904-01-01 00:19:45	1904-01-01 00:00:07	7	2354	2382	28	present	Bili's collapse at 19:46			15.6321	15.6321
asegabili	post1	asega	bili	asega	control	00:18:00	1904-01-01 00:18:00	1.52778	00:01:55	1904-01-01 00:01:57	1904-01-01 00:02:00	1904-01-01 00:00:03	3	0	22	22	present				10.1175	10.1175
asegabili	post1	asega	bili	asega	control	00:18:00	1904-01-01 00:18:00	1.52778	00:01:55	1904-01-01 00:02:01	1904-01-01 00:02:05	1904-01-01 00:00:04	4	22	74	52	present	trial lasts 18 minutes exactly			23.1912	23.1912
asegabili	post1	asega	bili	asega	control	00:18:00	1904-01-01 00:18:00	1.52778	00:01:55	1904-01-01 00:02:07	1904-01-01 00:02:11	1904-01-01 00:00:04	4	74	109	35	present	no bili dfm data for trial, only asega absent bouts			15.8032	15.8032
asegabili	post1	asega	bili	asega	control	00:18:00	1904-01-01 00:18:00	1.52778	00:01:55	1904-01-01 00:02:14	1904-01-01 00:02:18	1904-01-01 00:00:04	4	109	137	28	present				12.9688	12.9688
asegabili	post1	asega	bili	asega	control	00:18:00	1904-01-01 00:18:00	1.52778	00:01:55	1904-01-01 00:02:21	1904-01-01 00:02:24	1904-01-01 00:00:03	3	137	154	17	present				8.25777	8.25777
asegabili	post1	asega	bili	asega	control	00:18:00	1904-01-01 00:18:00	1.52778	00:01:55	1904-01-01 00:02:25	1904-01-01 00:02:28	1904-01-01 00:00:03	3	154	177	23	present				10.516	10.516
asegabili	post1	asega	bili	asega	control	00:18:00	1904-01-01 00:18:00	1.52778	00:01:55	1904-01-01 00:02:34	1904-01-01 00:02:38	1904-01-01 00:00:04	4	177	208	31	present				14.1555	14.1555
asegabili	post1	asega	bili	asega	control	00:18:00	1904-01-01 00:18:00	1.52778	00:01:55	1904-01-01 00:02:44	1904-01-01 00:02:48	1904-01-01 00:00:04	4	208	230	22	present				10.7826	10.7826
asegabili	post1	asega	bili	asega	control	00:18:00	1904-01-01 00:18:00	1.52778	00:01:55	1904-01-01 00:02:51	1904-01-01 00:02:55	1904-01-01 00:00:04	4	230	254	24	present				11.4782	11.4782
asegabili	post1	asega	bili	asega	control	00:18:00	1904-01-01 00:18:00	1.52778	00:01:55	1904-01-01 00:03:20	1904-01-01 00:03:25	1904-01-01 00:00:05	5	254	291	37	present				16.9944	16.9944
asegabili	post1	asega	bili	asega	control	00:18:00	1904-01-01 00:18:00	1.52778	00:01:55	1904-01-01 00:03:29	1904-01-01 00:03:33	1904-01-01 00:00:04	4	291	317	26	present	bili present throughout trial			12.2085	12.2085
asegabili	post1	asega	bili	asega	control	00:18:00	1904-01-01 00:18:00	1.52778	00:01:55	1904-01-01 00:03:52	1904-01-01 00:03:56	1904-01-01 00:00:04	4	317	346	29	present				13.3587	13.3587
asegabili	post1	asega	bili	asega	control	00:18:00	1904-01-01 00:18:00	1.52778	00:01:55	1904-01-01 00:03:58	1904-01-01 00:04:03	1904-01-01 00:00:05	5	346	384	38	present				17.3929	17.3929
asegabili	post1	asega	bili	asega	control	00:18:00	1904-01-01 00:18:00	1.52778	00:01:55	1904-01-01 00:04:16	1904-01-01 00:04:19	1904-01-01 00:00:03	3	384	406	22	present				10.1175	10.1175
asegabili	post1	asega	bili	asega	control	00:18:00	1904-01-01 00:18:00	1.52778	00:01:55	1904-01-01 00:04:26	1904-01-01 00:04:29	1904-01-01 00:00:03	3	406	429	23	present				10.516	10.516
asegabili	post1	asega	bili	asega	control	00:18:00	1904-01-01 00:18:00	1.52778	00:01:55	1904-01-01 00:04:32	1904-01-01 00:04:36	1904-01-01 00:00:04	4	429	461	32	present				14.5614	14.5614
asegabili	post1	asega	bili	asega	control	00:18:00	1904-01-01 00:18:00	1.52778	00:01:55	1904-01-01 00:04:55	1904-01-01 00:05:00	1904-01-01 00:00:05	5	461	510	49	present				21.9849	21.9849
asegabili	post1	asega	bili	asega	control	00:18:00	1904-01-01 00:18:00	1.52778	00:01:55	1904-01-01 00:05:04	1904-01-01 00:05:08	1904-01-01 00:00:04	4	510	543	33	present				14.9716	14.9716
asegabili	post1	asega	bili	asega	control	00:18:00	1904-01-01 00:18:00	1.52778	00:01:55	1904-01-01 00:05:23	1904-01-01 00:05:28	1904-01-01 00:00:05	5	543	584	41	present				18.6115	18.6115
asegabili	post1	asega	bili	asega	control	00:18:00	1904-01-01 00:18:00	1.52778	00:01:55	1904-01-01 00:05:37	1904-01-01 00:05:42	1904-01-01 00:00:05	5	584	616	32	present				15.0749	15.0749
asegabili	post1	asega	bili	asega	control	00:18:00	1904-01-01 00:18:00	1.52778	00:01:55	1904-01-01 00:05:48	1904-01-01 00:05:51	1904-01-01 00:00:03	3	616	624	8	present				5.62238	5.62238
asegabili	post1	asega	bili	asega	control	00:18:00	1904-01-01 00:18:00	1.52778	00:01:55	1904-01-01 00:05:58	1904-01-01 00:06:02	1904-01-01 00:00:04	4	624	646	22	present				10.7826	10.7826
asegabili	post1	asega	bili	asega	control	00:18:00	1904-01-01 00:18:00	1.52778	00:01:55	1904-01-01 00:06:17	1904-01-01 00:06:21	1904-01-01 00:00:04	4	646	672	26	present				12.2085	12.2085
asegabili	post1	asega	bili	asega	control	00:18:00	1904-01-01 00:18:00	1.52778	00:01:55	1904-01-01 00:06:30	1904-01-01 00:06:34	1904-01-01 00:00:04	4	672	700	28	present				12.9688	12.9688
asegabili	post1	asega	bili	asega	control	00:18:00	1904-01-01 00:18:00	1.52778	00:01:55	1904-01-01 00:06:48	1904-01-01 00:06:52	1904-01-01 00:00:04	4	700	739	39	present				17.502	17.502
asegabili	post1	asega	bili	asega	control	00:18:00	1904-01-01 00:18:00	1.52778	00:01:55	1904-01-01 00:07:17	1904-01-01 00:07:21	1904-01-01 00:00:04	4	739	777	38	present				17.0736	17.0736
asegabili	post1	asega	bili	asega	control	00:18:00	1904-01-01 00:18:00	1.52778	00:01:55	1904-01-01 00:07:26	1904-01-01 00:07:31	1904-01-01 00:00:05	5	777	810	33	present				15.4479	15.4479
asegabili	post1	asega	bili	asega	control	00:18:00	1904-01-01 00:18:00	1.52778	00:01:55	1904-01-01 00:07:36	1904-01-01 00:07:41	1904-01-01 00:00:05	5	810	850	40	present				18.2017	18.2017
asegabili	post1	asega	bili	asega	control	00:18:00	1904-01-01 00:18:00	1.52778	00:01:55	1904-01-01 00:07:52	1904-01-01 00:07:56	1904-01-01 00:00:04	4	850	882	32	present				14.5614	14.5614
asegabili	post1	asega	bili	asega	control	00:18:00	1904-01-01 00:18:00	1.52778	00:01:55	1904-01-01 00:08:03	1904-01-01 00:08:07	1904-01-01 00:00:04	4	882	914	32	present				14.5614	14.5614
asegabili	post1	asega	bili	asega	control	00:18:00	1904-01-01 00:18:00	1.52778	00:01:55	1904-01-01 00:08:26	1904-01-01 00:08:30	1904-01-01 00:00:04	4	914	946	32	present				14.5614	14.5614
asegabili	post1	asega	bili	asega	control	00:18:00	1904-01-01 00:18:00	1.52778	00:01:55	1904-01-01 00:08:47	1904-01-01 00:08:51	1904-01-01 00:00:04	4	946	986	40	present				17.9323	17.9323
asegabili	post1	asega	bili	asega	control	00:18:00	1904-01-01 00:18:00	1.52778	00:01:55	1904-01-01 00:09:09	1904-01-01 00:09:13	1904-01-01 00:00:04	4	986	1025	39	present				17.502	17.502
asegabili	post1	asega	bili	asega	control	00:18:00	1904-01-01 00:18:00	1.52778	00:01:55	1904-01-01 00:09:30	1904-01-01 00:09:34	1904-01-01 00:00:04	4	1025	1061	36	present				16.224	16.224
asegabili	post1	asega	bili	asega	control	00:18:00	1904-01-01 00:18:00	1.52778	00:01:55	1904-01-01 00:09:40	1904-01-01 00:09:45	1904-01-01 00:00:05	5	1061	1099	38	present				17.3929	17.3929
asegabili	post1	asega	bili	asega	control	00:18:00	1904-01-01 00:18:00	1.52778	00:01:55	1904-01-01 00:10:07	1904-01-01 00:10:11	1904-01-01 00:00:04	4	1099	1133	34	present				15.3856	15.3856
asegabili	post1	asega	bili	asega	control	00:18:00	1904-01-01 00:18:00	1.52778	00:01:55	1904-01-01 00:10:28	1904-01-01 00:10:32	1904-01-01 00:00:04	4	1133	1176	43	present				19.2333	19.2333
asegabili	post1	asega	bili	asega	control	00:18:00	1904-01-01 00:18:00	1.52778	00:01:55	1904-01-01 00:10:38	1904-01-01 00:10:42	1904-01-01 00:00:04	4	1176	1206	30	present				13.7545	13.7545
asegabili	post1	asega	bili	asega	control	00:18:00	1904-01-01 00:18:00	1.52778	00:01:55	1904-01-01 00:11:02	1904-01-01 00:11:07	1904-01-01 00:00:05	5	1206	1248	42	present				19.0244	19.0244
asegabili	post1	asega	bili	asega	control	00:18:00	1904-01-01 00:18:00	1.52778	00:01:55	1904-01-01 00:11:17	1904-01-01 00:11:21	1904-01-01 00:00:04	4	1248	1282	34	present				15.3856	15.3856
asegabili	post1	asega	bili	asega	control	00:18:00	1904-01-01 00:18:00	1.52778	00:01:55	1904-01-01 00:11:49	1904-01-01 00:11:53	1904-01-01 00:00:04	4	1282	1330	48	present				21.425	21.425
asegabili	post1	asega	bili	asega	control	00:18:00	1904-01-01 00:18:00	1.52778	00:01:55	1904-01-01 00:12:00	1904-01-01 00:12:03	1904-01-01 00:00:03	3	1330	1354	24	present				10.921	10.921
asegabili	post1	asega	bili	asega	control	00:18:00	1904-01-01 00:18:00	1.52778	00:01:55	1904-01-01 00:12:09	1904-01-01 00:12:13	1904-01-01 00:00:04	4	1354	1389	35	present				15.8032	15.8032
asegabili	post1	asega	bili	asega	control	00:18:00	1904-01-01 00:18:00	1.52778	00:01:55	1904-01-01 00:12:33	1904-01-01 00:12:37	1904-01-01 00:00:04	4	1389	1430	41	present				18.3644	18.3644
asegabili	post1	asega	bili	asega	control	00:18:00	1904-01-01 00:18:00	1.52778	00:01:55	1904-01-01 00:12:53	1904-01-01 00:12:58	1904-01-01 00:00:05	5	1430	1471	41	present				18.6115	18.6115
asegabili	post1	asega	bili	asega	control	00:18:00	1904-01-01 00:18:00	1.52778	00:01:55	1904-01-01 00:13:03	1904-01-01 00:13:07	1904-01-01 00:00:04	4	1471	1510	39	present				17.502	17.502
asegabili	post1	asega	bili	asega	control	00:18:00	1904-01-01 00:18:00	1.52778	00:01:55	1904-01-01 00:13:18	1904-01-01 00:13:22	1904-01-01 00:00:04	4	1510	1547	37	present				16.6475	16.6475
asegabili	post1	asega	bili	asega	control	00:18:00	1904-01-01 00:18:00	1.52778	00:01:55	1904-01-01 00:13:37	1904-01-01 00:13:42	1904-01-01 00:00:05	5	1547	1589	42	present				19.0244	19.0244
asegabili	post1	asega	bili	asega	control	00:18:00	1904-01-01 00:18:00	1.52778	00:01:55	1904-01-01 00:13:46	1904-01-01 00:13:50	1904-01-01 00:00:04	4	1589	1616	27	present				12.5852	12.5852
asegabili	post1	asega	bili	asega	control	00:18:00	1904-01-01 00:18:00	1.52778	00:01:55	1904-01-01 00:14:18	1904-01-01 00:14:23	1904-01-01 00:00:05	5	1616	1662	46	present				20.7033	20.7033
asegabili	post1	asega	bili	asega	control	00:18:00	1904-01-01 00:18:00	1.52778	00:01:55	1904-01-01 00:14:28	1904-01-01 00:14:31	1904-01-01 00:00:03	3	1662	1684	22	present				10.1175	10.1175
asegabili	post1	asega	bili	asega	control	00:18:00	1904-01-01 00:18:00	1.52778	00:01:55	1904-01-01 00:14:34	1904-01-01 00:14:38	1904-01-01 00:00:04	4	1684	1718	34	present				15.3856	15.3856
asegabili	post1	asega	bili	asega	control	00:18:00	1904-01-01 00:18:00	1.52778	00:01:55	1904-01-01 00:15:54	1904-01-01 00:15:56	1904-01-01 00:00:02	2	1718	1725	7	present				4.19413	4.19413
asegabili	post1	asega	bili	asega	control	00:18:00	1904-01-01 00:18:00	1.52778	00:01:55	1904-01-01 00:16:33	1904-01-01 00:16:36	1904-01-01 00:00:03	3	1725	1740	15	present				7.59412	7.59412
asegabili	post1	asega	bili	asega	control	00:18:00	1904-01-01 00:18:00	1.52778	00:01:55	1904-01-01 00:16:43	1904-01-01 00:16:46	1904-01-01 00:00:03	3	1740	1758	18	present				8.60868	8.60868
asegabili	post1	asega	bili	asega	control	00:18:00	1904-01-01 00:18:00	1.52778	00:01:55	1904-01-01 00:17:05	1904-01-01 00:17:09	1904-01-01 00:00:04	4	1758	1787	29	present				13.3587	13.3587
asegabili	post1	asega	bili	asega	control	00:18:00	1904-01-01 00:18:00	1.52778	00:01:55	1904-01-01 00:19:08	1904-01-01 00:19:10	1904-01-01 00:00:02	2	1787	1796	9	present	asega NOT drinking when bili collapse at 19:56 (aseag dfm cam time)			4.75461	4.75461
asegabili	post1	asega	bili	bili	control	00:18:00	1904-01-01 00:18:00	1.52778	00:02:28	00:02:28	00:02:51	1904-01-01 00:00:23	23						bili dfm start	00:02:28
asegabili	post1	asega	bili	bili	control	00:18:00	1904-01-01 00:18:00	1.52778	00:02:28	00:02:53	00:03:02	1904-01-01 00:00:09	9						first collapse	00:18:00
asegabili	post1	asega	bili	bili	control	00:18:00	1904-01-01 00:18:00	1.52778	00:02:28	00:03:03	00:03:08	1904-01-01 00:00:05	5						bili dfm end	1904-01-01 00:20:28
asegabili	post1	asega	bili	bili	control	00:18:00	1904-01-01 00:18:00	1.52778	00:02:28	00:03:09	00:03:23	1904-01-01 00:00:14	14
asegabili	post1	asega	bili	bili	control	00:18:00	1904-01-01 00:18:00	1.52778	00:02:28	00:03:24	00:03:48	1904-01-01 00:00:24	24
asegabili	post1	asega	bili	bili	control	00:18:00	1904-01-01 00:18:00	1.52778	00:02:28	00:03:51	00:04:20	1904-01-01 00:00:29	29
asegabili	post1	asega	bili	bili	control	00:18:00	1904-01-01 00:18:00	1.52778	00:02:28	00:04:23	00:04:26	1904-01-01 00:00:03	3
asegabili	post1	asega	bili	bili	control	00:18:00	1904-01-01 00:18:00	1.52778	00:02:28	00:04:28	00:05:03	1904-01-01 00:00:35	35
asegabili	post1	asega	bili	bili	control	00:18:00	1904-01-01 00:18:00	1.52778	00:02:28	00:05:05	00:05:09	1904-01-01 00:00:04	4
asegabili	post1	asega	bili	bili	control	00:18:00	1904-01-01 00:18:00	1.52778	00:02:28	00:05:11	00:05:13	1904-01-01 00:00:02	2
asegabili	post1	asega	bili	bili	control	00:18:00	1904-01-01 00:18:00	1.52778	00:02:28	00:05:20	00:05:28	1904-01-01 00:00:08	8
asegabili	post1	asega	bili	bili	control	00:18:00	1904-01-01 00:18:00	1.52778	00:02:28	00:05:30	00:05:42	1904-01-01 00:00:12	12
asegabili	post1	asega	bili	bili	control	00:18:00	1904-01-01 00:18:00	1.52778	00:02:28	00:05:44	00:06:22	1904-01-01 00:00:38	38
asegabili	post1	asega	bili	bili	control	00:18:00	1904-01-01 00:18:00	1.52778	00:02:28	00:06:24	00:06:50	1904-01-01 00:00:26	26
asegabili	post1	asega	bili	bili	control	00:18:00	1904-01-01 00:18:00	1.52778	00:02:28	00:06:54	00:07:02	1904-01-01 00:00:08	8
asegabili	post1	asega	bili	bili	control	00:18:00	1904-01-01 00:18:00	1.52778	00:02:28	00:07:04	00:07:10	1904-01-01 00:00:06	6
asegabili	post1	asega	bili	bili	control	00:18:00	1904-01-01 00:18:00	1.52778	00:02:28	00:07:13	00:07:28	1904-01-01 00:00:15	15
asegabili	post1	asega	bili	bili	control	00:18:00	1904-01-01 00:18:00	1.52778	00:02:28	00:07:31	00:07:50	1904-01-01 00:00:19	19
asegabili	post1	asega	bili	bili	control	00:18:00	1904-01-01 00:18:00	1.52778	00:02:28	00:07:53	00:07:57	1904-01-01 00:00:04	4
asegabili	post1	asega	bili	bili	control	00:18:00	1904-01-01 00:18:00	1.52778	00:02:28	00:08:00	00:08:05	1904-01-01 00:00:05	5
asegabili	post1	asega	bili	bili	control	00:18:00	1904-01-01 00:18:00	1.52778	00:02:28	00:08:07	00:08:16	1904-01-01 00:00:09	9
asegabili	post1	asega	bili	bili	control	00:18:00	1904-01-01 00:18:00	1.52778	00:02:28	00:08:19	00:08:26	1904-01-01 00:00:07	7
asegabili	post1	asega	bili	bili	control	00:18:00	1904-01-01 00:18:00	1.52778	00:02:28	00:08:28	00:08:30	1904-01-01 00:00:02	2
asegabili	post1	asega	bili	bili	control	00:18:00	1904-01-01 00:18:00	1.52778	00:02:28	00:08:33	00:09:10	1904-01-01 00:00:37	37
asegabili	post1	asega	bili	bili	control	00:18:00	1904-01-01 00:18:00	1.52778	00:02:28	00:09:13	00:09:36	1904-01-01 00:00:23	23
asegabili	post1	asega	bili	bili	control	00:18:00	1904-01-01 00:18:00	1.52778	00:02:28	00:09:39	00:10:17	1904-01-01 00:00:38	38
asegabili	post1	asega	bili	bili	control	00:18:00	1904-01-01 00:18:00	1.52778	00:02:28	00:10:22	00:10:38	1904-01-01 00:00:16	16
asegabili	post1	asega	bili	bili	control	00:18:00	1904-01-01 00:18:00	1.52778	00:02:28	00:10:39	00:10:57	1904-01-01 00:00:18	18
asegabili	post1	asega	bili	bili	control	00:18:00	1904-01-01 00:18:00	1.52778	00:02:28	00:10:58	00:11:05	1904-01-01 00:00:07	7
asegabili	post1	asega	bili	bili	control	00:18:00	1904-01-01 00:18:00	1.52778	00:02:28	00:11:06	00:11:53	1904-01-01 00:00:47	47
asegabili	post1	asega	bili	bili	control	00:18:00	1904-01-01 00:18:00	1.52778	00:02:28	00:11:54	00:12:11	1904-01-01 00:00:17	17
asegabili	post1	asega	bili	bili	control	00:18:00	1904-01-01 00:18:00	1.52778	00:02:28	00:12:13	00:12:37	1904-01-01 00:00:24	24
asegabili	post1	asega	bili	bili	control	00:18:00	1904-01-01 00:18:00	1.52778	00:02:28	00:12:40	00:12:55	1904-01-01 00:00:15	15
asegabili	post1	asega	bili	bili	control	00:18:00	1904-01-01 00:18:00	1.52778	00:02:28	00:13:04	00:13:28	1904-01-01 00:00:24	24
asegabili	post1	asega	bili	bili	control	00:18:00	1904-01-01 00:18:00	1.52778	00:02:28	00:13:32	00:13:35	1904-01-01 00:00:03	3
asegabili	post1	asega	bili	bili	control	00:18:00	1904-01-01 00:18:00	1.52778	00:02:28	00:13:39	00:14:01	1904-01-01 00:00:22	22
asegabili	post1	asega	bili	bili	control	00:18:00	1904-01-01 00:18:00	1.52778	00:02:28	00:14:03	00:14:11	1904-01-01 00:00:08	8
asegabili	post1	asega	bili	bili	control	00:18:00	1904-01-01 00:18:00	1.52778	00:02:28	00:14:14	00:14:31	1904-01-01 00:00:17	17
asegabili	post1	asega	bili	bili	control	00:18:00	1904-01-01 00:18:00	1.52778	00:02:28	00:14:32	00:14:35	1904-01-01 00:00:03	3
asegabili	post1	asega	bili	bili	control	00:18:00	1904-01-01 00:18:00	1.52778	00:02:28	00:14:37	00:14:41	1904-01-01 00:00:04	4
asegabili	post1	asega	bili	bili	control	00:18:00	1904-01-01 00:18:00	1.52778	00:02:28	00:14:43	00:14:52	1904-01-01 00:00:09	9
asegabili	post1	asega	bili	bili	control	00:18:00	1904-01-01 00:18:00	1.52778	00:02:28	00:14:57	00:15:08	1904-01-01 00:00:11	11
asegabili	post1	asega	bili	bili	control	00:18:00	1904-01-01 00:18:00	1.52778	00:02:28	00:15:11	00:15:16	1904-01-01 00:00:05	5
asegabili	post1	asega	bili	bili	control	00:18:00	1904-01-01 00:18:00	1.52778	00:02:28	00:15:22	00:15:25	1904-01-01 00:00:03	3
asegabili	post1	asega	bili	bili	control	00:18:00	1904-01-01 00:18:00	1.52778	00:02:28	00:16:04	00:16:08	1904-01-01 00:00:04	4
asegabili	post1	asega	bili	bili	control	00:18:00	1904-01-01 00:18:00	1.52778	00:02:28	00:16:11	00:16:29	1904-01-01 00:00:18	18
asegabili	post1	asega	bili	bili	control	00:18:00	1904-01-01 00:18:00	1.52778	00:02:28	00:16:32	00:17:46	1904-01-01 00:01:14	74
asegabili	post1	asega	bili	bili	control	00:18:00	1904-01-01 00:18:00	1.52778	00:02:28	00:17:48	00:17:54	1904-01-01 00:00:06	6
asegabili	post1	asega	bili	bili	control	00:18:00	1904-01-01 00:18:00	1.52778	00:02:28	00:17:58	00:18:36	1904-01-01 00:00:38	38
asegabili	post1	asega	bili	bili	control	00:18:00	1904-01-01 00:18:00	1.52778	00:02:28	00:18:47	00:19:02	1904-01-01 00:00:15	15
asegabili	post1	asega	bili	bili	control	00:18:00	1904-01-01 00:18:00	1.52778	00:02:28	00:19:03	00:19:32	1904-01-01 00:00:29	29
asegabili	post1	asega	bili	bili	control	00:18:00	1904-01-01 00:18:00	1.52778	00:02:28	00:19:36	00:19:46	1904-01-01 00:00:10	10
asegabili	post1	asega	bili	bili	control	00:18:00	1904-01-01 00:18:00	1.52778	00:02:28	00:19:53	00:20:04	1904-01-01 00:00:11	11
asegabili	post1	asega	bili	bili	control	00:18:00	1904-01-01 00:18:00	1.52778	00:02:28	00:20:06	00:20:28	1904-01-01 00:00:22	22					bili drinks to her own collapse
asegabili	post2	asega	bili	asega	control	00:21:38	1904-01-01 00:19:15	2.72222	00:02:51	1904-01-01 00:02:52	1904-01-01 00:02:58	1904-01-01 00:00:06	6	0	50	50	present				22.6637	22.6637
asegabili	post2	asega	bili	asega	control	00:21:38	1904-01-01 00:19:15	2.72222	00:02:51	1904-01-01 00:02:59	1904-01-01 00:03:03	1904-01-01 00:00:04	4	50	83	33	present				14.9716	14.9716
asegabili	post2	asega	bili	asega	control	00:21:38	1904-01-01 00:19:15	2.72222	00:02:51	1904-01-01 00:03:05	1904-01-01 00:03:09	1904-01-01 00:00:04	4	83	118	35	present				15.8032	15.8032
asegabili	post2	asega	bili	asega	control	00:21:38	1904-01-01 00:19:15	2.72222	00:02:51	1904-01-01 00:03:12	1904-01-01 00:03:15	1904-01-01 00:00:03	3	118	148	30	present				13.4492	13.4492
asegabili	post2	asega	bili	asega	control	00:21:38	1904-01-01 00:19:15	2.72222	00:02:51	1904-01-01 00:03:21	1904-01-01 00:03:25	1904-01-01 00:00:04	4	148	182	34	present				15.3856	15.3856
asegabili	post2	asega	bili	asega	control	00:21:38	1904-01-01 00:19:15	2.72222	00:02:51	1904-01-01 00:03:29	1904-01-01 00:03:32	1904-01-01 00:00:03	3	182	220	38	present				16.9512	16.9512
asegabili	post2	asega	bili	asega	control	00:21:38	1904-01-01 00:19:15	2.72222	00:02:51	1904-01-01 00:03:35	1904-01-01 00:03:39	1904-01-01 00:00:04	4	220	250	30	present				13.7545	13.7545
asegabili	post2	asega	bili	asega	control	00:21:38	1904-01-01 00:19:15	2.72222	00:02:51	1904-01-01 00:03:47	1904-01-01 00:03:52	1904-01-01 00:00:05	5	250	298	48	present				21.5559	21.5559
asegabili	post2	asega	bili	asega	control	00:21:38	1904-01-01 00:19:15	2.72222	00:02:51	1904-01-01 00:03:55	1904-01-01 00:03:59	1904-01-01 00:00:04	4	298	335	37	present				16.6475	16.6475
asegabili	post2	asega	bili	asega	control	00:21:38	1904-01-01 00:19:15	2.72222	00:02:51	1904-01-01 00:04:06	1904-01-01 00:04:10	1904-01-01 00:00:04	4	335	369	34	present				15.3856	15.3856
asegabili	post2	asega	bili	asega	control	00:21:38	1904-01-01 00:19:15	2.72222	00:02:51	1904-01-01 00:04:20	1904-01-01 00:04:24	1904-01-01 00:00:04	4	369	406	37	present				16.6475	16.6475
asegabili	post2	asega	bili	asega	control	00:21:38	1904-01-01 00:19:15	2.72222	00:02:51	1904-01-01 00:04:31	1904-01-01 00:04:35	1904-01-01 00:00:04	4	406	439	33	present				14.9716	14.9716
asegabili	post2	asega	bili	asega	control	00:21:38	1904-01-01 00:19:15	2.72222	00:02:51	1904-01-01 00:04:41	1904-01-01 00:04:46	1904-01-01 00:00:05	5	439	472	33	present				15.4479	15.4479
asegabili	post2	asega	bili	asega	control	00:21:38	1904-01-01 00:19:15	2.72222	00:02:51	1904-01-01 00:04:54	1904-01-01 00:04:58	1904-01-01 00:00:04	4	472	496	24	present				11.4782	11.4782
asegabili	post2	asega	bili	asega	control	00:21:38	1904-01-01 00:19:15	2.72222	00:02:51	1904-01-01 00:05:16	1904-01-01 00:05:20	1904-01-01 00:00:04	4	496	534	38	present				17.0736	17.0736
asegabili	post2	asega	bili	asega	control	00:21:38	1904-01-01 00:19:15	2.72222	00:02:51	1904-01-01 00:05:23	1904-01-01 00:05:28	1904-01-01 00:00:05	5	534	571	37	present				16.9944	16.9944
asegabili	post2	asega	bili	asega	control	00:21:38	1904-01-01 00:19:15	2.72222	00:02:51	1904-01-01 00:05:37	1904-01-01 00:05:41	1904-01-01 00:00:04	4	571	601	30	present				13.7545	13.7545
asegabili	post2	asega	bili	asega	control	00:21:38	1904-01-01 00:19:15	2.72222	00:02:51	1904-01-01 00:05:44	1904-01-01 00:05:47	1904-01-01 00:00:03	3	601	632	31	present				13.8816	13.8816
asegabili	post2	asega	bili	asega	control	00:21:38	1904-01-01 00:19:15	2.72222	00:02:51	1904-01-01 00:05:54	1904-01-01 00:05:58	1904-01-01 00:00:04	4	632	663	31	present				14.1555	14.1555
asegabili	post2	asega	bili	asega	control	00:21:38	1904-01-01 00:19:15	2.72222	00:02:51	1904-01-01 00:06:09	1904-01-01 00:06:12	1904-01-01 00:00:03	3	663	683	20	present				9.34411	9.34411
asegabili	post2	asega	bili	asega	control	00:21:38	1904-01-01 00:19:15	2.72222	00:02:51	1904-01-01 00:07:07	1904-01-01 00:07:11	1904-01-01 00:00:04	4	683	711	28	present				12.9688	12.9688
asegabili	post2	asega	bili	asega	control	00:21:38	1904-01-01 00:19:15	2.72222	00:02:51	1904-01-01 00:07:17	1904-01-01 00:07:21	1904-01-01 00:00:04	4	711	739	28	present				12.9688	12.9688
asegabili	post2	asega	bili	asega	control	00:21:38	1904-01-01 00:19:15	2.72222	00:02:51	1904-01-01 00:07:29	1904-01-01 00:07:35	1904-01-01 00:00:06	6	739	783	44	present				20.2351	20.2351
asegabili	post2	asega	bili	asega	control	00:21:38	1904-01-01 00:19:15	2.72222	00:02:51	1904-01-01 00:07:45	1904-01-01 00:07:50	1904-01-01 00:00:05	5	783	820	37	present				16.9944	16.9944
asegabili	post2	asega	bili	asega	control	00:21:38	1904-01-01 00:19:15	2.72222	00:02:51	1904-01-01 00:07:54	1904-01-01 00:07:58	1904-01-01 00:00:04	4	820	850	30	present				13.7545	13.7545
asegabili	post2	asega	bili	asega	control	00:21:38	1904-01-01 00:19:15	2.72222	00:02:51	1904-01-01 00:08:41	1904-01-01 00:08:46	1904-01-01 00:00:05	5	850	901	51	present				22.8474	22.8474
asegabili	post2	asega	bili	asega	control	00:21:38	1904-01-01 00:19:15	2.72222	00:02:51	1904-01-01 00:08:50	1904-01-01 00:08:54	1904-01-01 00:00:04	4	901	934	33	present				14.9716	14.9716
asegabili	post2	asega	bili	asega	control	00:21:38	1904-01-01 00:19:15	2.72222	00:02:51	1904-01-01 00:09:04	1904-01-01 00:09:08	1904-01-01 00:00:04	4	934	969	35	present				15.8032	15.8032
asegabili	post2	asega	bili	asega	control	00:21:38	1904-01-01 00:19:15	2.72222	00:02:51	1904-01-01 00:09:13	1904-01-01 00:09:16	1904-01-01 00:00:03	3	969	992	23	present				10.516	10.516
asegabili	post2	asega	bili	asega	control	00:21:38	1904-01-01 00:19:15	2.72222	00:02:51	1904-01-01 00:09:34	1904-01-01 00:09:38	1904-01-01 00:00:04	4	992	1028	36	present				16.224	16.224
asegabili	post2	asega	bili	asega	control	00:21:38	1904-01-01 00:19:15	2.72222	00:02:51	1904-01-01 00:09:53	1904-01-01 00:09:57	1904-01-01 00:00:04	4	1028	1062	34	present				15.3856	15.3856
asegabili	post2	asega	bili	asega	control	00:21:38	1904-01-01 00:19:15	2.72222	00:02:51	1904-01-01 00:10:09	1904-01-01 00:10:14	1904-01-01 00:00:05	5	1062	1107	45	present				20.28	20.28
asegabili	post2	asega	bili	asega	control	00:21:38	1904-01-01 00:19:15	2.72222	00:02:51	1904-01-01 00:10:30	1904-01-01 00:10:35	1904-01-01 00:00:05	5	1107	1150	43	present				19.4403	19.4403
asegabili	post2	asega	bili	asega	control	00:21:38	1904-01-01 00:19:15	2.72222	00:02:51	1904-01-01 00:11:54	1904-01-01 00:11:59	1904-01-01 00:00:05	5	1150	1202	52	present				23.2806	23.2806
asegabili	post2	asega	bili	asega	control	00:21:38	1904-01-01 00:19:15	2.72222	00:02:51	1904-01-01 00:12:03	1904-01-01 00:12:06	1904-01-01 00:00:03	3	1202	1234	32	present				14.3161	14.3161
asegabili	post2	asega	bili	asega	control	00:21:38	1904-01-01 00:19:15	2.72222	00:02:51	1904-01-01 00:12:13	1904-01-01 00:12:17	1904-01-01 00:00:04	4	1234	1268	34	present				15.3856	15.3856
asegabili	post2	asega	bili	asega	control	00:21:38	1904-01-01 00:19:15	2.72222	00:02:51	1904-01-01 00:12:26	1904-01-01 00:12:31	1904-01-01 00:00:05	5	1268	1308	40	present				18.2017	18.2017
asegabili	post2	asega	bili	asega	control	00:21:38	1904-01-01 00:19:15	2.72222	00:02:51	1904-01-01 00:12:41	1904-01-01 00:12:46	1904-01-01 00:00:05	5	1308	1342	34	present				15.8267	15.8267
asegabili	post2	asega	bili	asega	control	00:21:38	1904-01-01 00:19:15	2.72222	00:02:51	1904-01-01 00:12:49	1904-01-01 00:12:54	1904-01-01 00:00:05	5	1342	1366	24	present				12.3426	12.3426
asegabili	post2	asega	bili	asega	control	00:21:38	1904-01-01 00:19:15	2.72222	00:02:51	1904-01-01 00:13:06	1904-01-01 00:13:09	1904-01-01 00:00:03	3	1366	1378	12	present				6.69945	6.69945
asegabili	post2	asega	bili	asega	control	00:21:38	1904-01-01 00:19:15	2.72222	00:02:51	1904-01-01 00:13:25	1904-01-01 00:13:30	1904-01-01 00:00:05	5	1378	1427	49	present				21.9849	21.9849
asegabili	post2	asega	bili	asega	control	00:21:38	1904-01-01 00:19:15	2.72222	00:02:51	1904-01-01 00:13:33	1904-01-01 00:13:39	1904-01-01 00:00:06	6	1427	1476	49	present				22.2516	22.2516
asegabili	post2	asega	bili	asega	control	00:21:38	1904-01-01 00:19:15	2.72222	00:02:51	1904-01-01 00:13:41	1904-01-01 00:13:44	1904-01-01 00:00:03	3	1476	1493	17	present				8.25777	8.25777
asegabili	post2	asega	bili	asega	control	00:21:38	1904-01-01 00:19:15	2.72222	00:02:51	1904-01-01 00:13:45	1904-01-01 00:13:50	1904-01-01 00:00:05	5	1493	1540	47	present				21.1286	21.1286
asegabili	post2	asega	bili	asega	control	00:21:38	1904-01-01 00:19:15	2.72222	00:02:51	1904-01-01 00:13:53	1904-01-01 00:13:57	1904-01-01 00:00:04	4	1540	1566	26	present				12.2085	12.2085
asegabili	post2	asega	bili	asega	control	00:21:38	1904-01-01 00:19:15	2.72222	00:02:51	1904-01-01 00:13:59	1904-01-01 00:14:03	1904-01-01 00:00:04	4	1566	1601	35	present				15.8032	15.8032
asegabili	post2	asega	bili	asega	control	00:21:38	1904-01-01 00:19:15	2.72222	00:02:51	1904-01-01 00:14:15	1904-01-01 00:14:19	1904-01-01 00:00:04	4	1601	1634	33	present				14.9716	14.9716
asegabili	post2	asega	bili	asega	control	00:21:38	1904-01-01 00:19:15	2.72222	00:02:51	1904-01-01 00:14:23	1904-01-01 00:14:27	1904-01-01 00:00:04	4	1634	1663	29	present				13.3587	13.3587
asegabili	post2	asega	bili	asega	control	00:21:38	1904-01-01 00:19:15	2.72222	00:02:51	1904-01-01 00:14:43	1904-01-01 00:14:45	1904-01-01 00:00:02	2	1663	1675	12	present				5.73912	5.73912
asegabili	post2	asega	bili	asega	control	00:21:38	1904-01-01 00:19:15	2.72222	00:02:51	1904-01-01 00:14:54	1904-01-01 00:14:58	1904-01-01 00:00:04	4	1675	1703	28	present				12.9688	12.9688
asegabili	post2	asega	bili	asega	control	00:21:38	1904-01-01 00:19:15	2.72222	00:02:51	1904-01-01 00:15:14	1904-01-01 00:15:18	1904-01-01 00:00:04	4	1703	1732	29	present				13.3587	13.3587
asegabili	post2	asega	bili	asega	control	00:21:38	1904-01-01 00:19:15	2.72222	00:02:51	1904-01-01 00:16:04	1904-01-01 00:16:10	1904-01-01 00:00:06	6	1732	1781	49	present				22.2516	22.2516
asegabili	post2	asega	bili	asega	control	00:21:38	1904-01-01 00:19:15	2.72222	00:02:51	1904-01-01 00:16:15	1904-01-01 00:16:19	1904-01-01 00:00:04	4	1781	1810	29	present				13.3587	13.3587
asegabili	post2	asega	bili	asega	control	00:21:38	1904-01-01 00:19:15	2.72222	00:02:51	1904-01-01 00:16:32	1904-01-01 00:16:36	1904-01-01 00:00:04	4	1810	1836	26	present				12.2085	12.2085
asegabili	post2	asega	bili	asega	control	00:21:38	1904-01-01 00:19:15	2.72222	00:02:51	1904-01-01 00:16:39	1904-01-01 00:16:42	1904-01-01 00:00:03	3	1836	1849	13	present				6.98461	6.98461
asegabili	post2	asega	bili	asega	control	00:21:38	1904-01-01 00:19:15	2.72222	00:02:51	1904-01-01 00:17:02	1904-01-01 00:17:07	1904-01-01 00:00:05	5	1849	1881	32	present				15.0749	15.0749
asegabili	post2	asega	bili	asega	control	00:21:38	1904-01-01 00:19:15	2.72222	00:02:51	1904-01-01 00:17:47	1904-01-01 00:17:53	1904-01-01 00:00:06	6	1881	1938	57	present				25.6104	25.6104
asegabili	post2	asega	bili	asega	control	00:21:38	1904-01-01 00:19:15	2.72222	00:02:51	1904-01-01 00:17:56	1904-01-01 00:18:00	1904-01-01 00:00:04	4	1938	1962	24	present				11.4782	11.4782
asegabili	post2	asega	bili	asega	control	00:21:38	1904-01-01 00:19:15	2.72222	00:02:51	1904-01-01 00:18:03	1904-01-01 00:18:07	1904-01-01 00:00:04	4	1962	1992	30	present				13.7545	13.7545
asegabili	post2	asega	bili	asega	control	00:21:38	1904-01-01 00:19:15	2.72222	00:02:51	1904-01-01 00:18:12	1904-01-01 00:18:15	1904-01-01 00:00:03	3	1992	2013	21	present				9.72658	9.72658
asegabili	post2	asega	bili	asega	control	00:21:38	1904-01-01 00:19:15	2.72222	00:02:51	1904-01-01 00:18:22	1904-01-01 00:18:27	1904-01-01 00:00:05	5	2013	2050	37	present				16.9944	16.9944
asegabili	post2	asega	bili	asega	control	00:21:38	1904-01-01 00:19:15	2.72222	00:02:51	1904-01-01 00:18:31	1904-01-01 00:18:35	1904-01-01 00:00:04	4	2050	2078	28	present				12.9688	12.9688
asegabili	post2	asega	bili	asega	control	00:21:38	1904-01-01 00:19:15	2.72222	00:02:51	1904-01-01 00:19:11	1904-01-01 00:19:16	1904-01-01 00:00:05	5	2078	2116	38	present				17.3929	17.3929
asegabili	post2	asega	bili	asega	control	00:21:38	1904-01-01 00:19:15	2.72222	00:02:51	1904-01-01 00:19:20	1904-01-01 00:19:23	1904-01-01 00:00:03	3	2116	2128	12	present	trial start 2:51			6.69945	6.69945
asegabili	post2	asega	bili	asega	control	00:21:38	1904-01-01 00:19:15	2.72222	00:02:51	1904-01-01 00:20:13	1904-01-01 00:20:18	1904-01-01 00:00:05	5	2128	2171	43	absent				19.4403	19.4403
asegabili	post2	asega	bili	asega	control	00:21:38	1904-01-01 00:19:15	2.72222	00:02:51	1904-01-01 00:20:21	1904-01-01 00:20:24	1904-01-01 00:00:03	3	2171	2187	16	absent	bili absent:			7.91933	7.91933
asegabili	post2	asega	bili	asega	control	00:21:38	1904-01-01 00:19:15	2.72222	00:02:51	1904-01-01 00:20:55	1904-01-01 00:20:59	1904-01-01 00:00:04	4	2187	2231	44	present	1904-01-01 00:20:09	1904-01-01 00:20:48		19.6697	19.6697
asegabili	post2	asega	bili	asega	control	00:21:38	1904-01-01 00:19:15	2.72222	00:02:51	1904-01-01 00:21:02	1904-01-01 00:21:08	1904-01-01 00:00:06	6	2231	2280	49	present				22.2516	22.2516
asegabili	post2	asega	bili	asega	control	00:21:38	1904-01-01 00:19:15	2.72222	00:02:51	1904-01-01 00:21:11	1904-01-01 00:21:16	1904-01-01 00:00:05	5	2280	2324	44	present				19.8589	19.8589
asegabili	post2	asega	bili	asega	control	00:21:38	1904-01-01 00:19:15	2.72222	00:02:51	1904-01-01 00:21:19	1904-01-01 00:21:24	1904-01-01 00:00:05	5	2324	2363	39	present	asega drip time 19:15			17.7954	17.7954
asegabili	post2	asega	bili	asega	control	00:21:38	1904-01-01 00:19:15	2.72222	00:02:51	1904-01-01 00:21:29	1904-01-01 00:21:34	1904-01-01 00:00:05	5	2363	2392	29	present	dfm data end (drip end) 19:15 + 2:51 = 22:06			13.9945	13.9945
asegabili	post2	asega	bili	asega	control	00:21:38	1904-01-01 00:19:15	2.72222	00:02:51	1904-01-01 00:21:40	1904-01-01 00:21:41	1904-01-01 00:00:01	1	2392	2394	2	present				1.66829	1.66829
asegabili	post2	asega	bili	asega	control	00:21:38	1904-01-01 00:19:15	2.72222	00:02:51	1904-01-01 00:21:45	1904-01-01 00:21:50	1904-01-01 00:00:05	5	2394	2435	41	present				18.6115	18.6115
asegabili	post2	asega	bili	asega	control	00:21:38	1904-01-01 00:19:15	2.72222	00:02:51	1904-01-01 00:21:53	1904-01-01 00:21:57	1904-01-01 00:00:04	4	2435	2460	25	present				11.8393	11.8393
asegabili	post2	asega	bili	asega	control	00:21:38	1904-01-01 00:19:15	2.72222	00:02:51	1904-01-01 00:22:04	1904-01-01 00:22:05	1904-01-01 00:00:01	1	2460	2461	1	present				1.16701	1.16701
asegabili	post2	asega	bili	bili	control	00:21:38	1904-01-01 00:19:15	2.72222	00:02:22	00:02:22	00:02:29	1904-01-01 00:00:07	7					bili's start 2:22	00:02:22
asegabili	post2	asega	bili	bili	control	00:21:38	1904-01-01 00:19:15	2.72222	00:02:22	00:02:30	00:02:32	1904-01-01 00:00:02	2					drip time	1904-01-01 00:19:15
asegabili	post2	asega	bili	bili	control	00:21:38	1904-01-01 00:19:15	2.72222	00:02:22	00:02:33	00:02:40	1904-01-01 00:00:07	7					bili's end time	1904-01-01 00:21:37
asegabili	post2	asega	bili	bili	control	00:21:38	1904-01-01 00:19:15	2.72222	00:02:22	00:02:41	00:03:47	1904-01-01 00:01:06	66
asegabili	post2	asega	bili	bili	control	00:21:38	1904-01-01 00:19:15	2.72222	00:02:22	00:03:48	00:04:54	1904-01-01 00:01:06	66
asegabili	post2	asega	bili	bili	control	00:21:38	1904-01-01 00:19:15	2.72222	00:02:22	00:04:56	00:05:12	1904-01-01 00:00:16	16
asegabili	post2	asega	bili	bili	control	00:21:38	1904-01-01 00:19:15	2.72222	00:02:22	00:05:13	00:05:15	1904-01-01 00:00:02	2
asegabili	post2	asega	bili	bili	control	00:21:38	1904-01-01 00:19:15	2.72222	00:02:22	00:05:16	00:05:18	1904-01-01 00:00:02	2
asegabili	post2	asega	bili	bili	control	00:21:38	1904-01-01 00:19:15	2.72222	00:02:22	00:05:19	00:05:34	1904-01-01 00:00:15	15
asegabili	post2	asega	bili	bili	control	00:21:38	1904-01-01 00:19:15	2.72222	00:02:22	00:05:35	00:05:36	1904-01-01 00:00:01	1
asegabili	post2	asega	bili	bili	control	00:21:38	1904-01-01 00:19:15	2.72222	00:02:22	00:05:37	00:06:07	1904-01-01 00:00:30	30
asegabili	post2	asega	bili	bili	control	00:21:38	1904-01-01 00:19:15	2.72222	00:02:22	00:06:08	00:06:21	1904-01-01 00:00:13	13
asegabili	post2	asega	bili	bili	control	00:21:38	1904-01-01 00:19:15	2.72222	00:02:22	00:06:22	00:06:43	1904-01-01 00:00:21	21
asegabili	post2	asega	bili	bili	control	00:21:38	1904-01-01 00:19:15	2.72222	00:02:22	00:06:44	00:06:47	1904-01-01 00:00:03	3
asegabili	post2	asega	bili	bili	control	00:21:38	1904-01-01 00:19:15	2.72222	00:02:22	00:06:48	00:06:53	1904-01-01 00:00:05	5
asegabili	post2	asega	bili	bili	control	00:21:38	1904-01-01 00:19:15	2.72222	00:02:22	00:06:58	00:07:00	1904-01-01 00:00:02	2
asegabili	post2	asega	bili	bili	control	00:21:38	1904-01-01 00:19:15	2.72222	00:02:22	00:07:01	00:07:10	1904-01-01 00:00:09	9
asegabili	post2	asega	bili	bili	control	00:21:38	1904-01-01 00:19:15	2.72222	00:02:22	00:07:12	00:07:31	1904-01-01 00:00:19	19
asegabili	post2	asega	bili	bili	control	00:21:38	1904-01-01 00:19:15	2.72222	00:02:22	00:07:32	00:07:33	1904-01-01 00:00:01	1
asegabili	post2	asega	bili	bili	control	00:21:38	1904-01-01 00:19:15	2.72222	00:02:22	00:07:34	00:07:56	1904-01-01 00:00:22	22
asegabili	post2	asega	bili	bili	control	00:21:38	1904-01-01 00:19:15	2.72222	00:02:22	00:07:58	00:08:18	1904-01-01 00:00:20	20
asegabili	post2	asega	bili	bili	control	00:21:38	1904-01-01 00:19:15	2.72222	00:02:22	00:08:19	00:08:52	1904-01-01 00:00:33	33
asegabili	post2	asega	bili	bili	control	00:21:38	1904-01-01 00:19:15	2.72222	00:02:22	00:08:53	00:08:56	1904-01-01 00:00:03	3
asegabili	post2	asega	bili	bili	control	00:21:38	1904-01-01 00:19:15	2.72222	00:02:22	00:08:57	00:09:25	1904-01-01 00:00:28	28
asegabili	post2	asega	bili	bili	control	00:21:38	1904-01-01 00:19:15	2.72222	00:02:22	00:09:26	00:09:35	1904-01-01 00:00:09	9
asegabili	post2	asega	bili	bili	control	00:21:38	1904-01-01 00:19:15	2.72222	00:02:22	00:09:36	00:09:45	1904-01-01 00:00:09	9
asegabili	post2	asega	bili	bili	control	00:21:38	1904-01-01 00:19:15	2.72222	00:02:22	00:09:46	00:10:25	1904-01-01 00:00:39	39
asegabili	post2	asega	bili	bili	control	00:21:38	1904-01-01 00:19:15	2.72222	00:02:22	00:10:26	00:10:28	1904-01-01 00:00:02	2
asegabili	post2	asega	bili	bili	control	00:21:38	1904-01-01 00:19:15	2.72222	00:02:22	00:10:29	00:10:45	1904-01-01 00:00:16	16
asegabili	post2	asega	bili	bili	control	00:21:38	1904-01-01 00:19:15	2.72222	00:02:22	00:10:46	00:10:47	1904-01-01 00:00:01	1
asegabili	post2	asega	bili	bili	control	00:21:38	1904-01-01 00:19:15	2.72222	00:02:22	00:10:48	00:10:51	1904-01-01 00:00:03	3
asegabili	post2	asega	bili	bili	control	00:21:38	1904-01-01 00:19:15	2.72222	00:02:22	00:10:55	00:11:01	1904-01-01 00:00:06	6
asegabili	post2	asega	bili	bili	control	00:21:38	1904-01-01 00:19:15	2.72222	00:02:22	00:11:02	00:11:04	1904-01-01 00:00:02	2
asegabili	post2	asega	bili	bili	control	00:21:38	1904-01-01 00:19:15	2.72222	00:02:22	00:11:05	00:11:10	1904-01-01 00:00:05	5
asegabili	post2	asega	bili	bili	control	00:21:38	1904-01-01 00:19:15	2.72222	00:02:22	00:11:11	00:11:19	1904-01-01 00:00:08	8
asegabili	post2	asega	bili	bili	control	00:21:38	1904-01-01 00:19:15	2.72222	00:02:22	00:11:20	00:11:38	1904-01-01 00:00:18	18
asegabili	post2	asega	bili	bili	control	00:21:38	1904-01-01 00:19:15	2.72222	00:02:22	00:11:39	00:11:44	1904-01-01 00:00:05	5
asegabili	post2	asega	bili	bili	control	00:21:38	1904-01-01 00:19:15	2.72222	00:02:22	00:11:46	00:11:52	1904-01-01 00:00:06	6
asegabili	post2	asega	bili	bili	control	00:21:38	1904-01-01 00:19:15	2.72222	00:02:22	00:11:53	00:11:56	1904-01-01 00:00:03	3
asegabili	post2	asega	bili	bili	control	00:21:38	1904-01-01 00:19:15	2.72222	00:02:22	00:11:58	00:12:09	1904-01-01 00:00:11	11
asegabili	post2	asega	bili	bili	control	00:21:38	1904-01-01 00:19:15	2.72222	00:02:22	00:12:10	00:12:15	1904-01-01 00:00:05	5
asegabili	post2	asega	bili	bili	control	00:21:38	1904-01-01 00:19:15	2.72222	00:02:22	00:12:16	00:12:22	1904-01-01 00:00:06	6
asegabili	post2	asega	bili	bili	control	00:21:38	1904-01-01 00:19:15	2.72222	00:02:22	00:12:23	00:12:29	1904-01-01 00:00:06	6
asegabili	post2	asega	bili	bili	control	00:21:38	1904-01-01 00:19:15	2.72222	00:02:22	00:12:31	00:12:38	1904-01-01 00:00:07	7
asegabili	post2	asega	bili	bili	control	00:21:38	1904-01-01 00:19:15	2.72222	00:02:22	00:12:47	00:12:56	1904-01-01 00:00:09	9
asegabili	post2	asega	bili	bili	control	00:21:38	1904-01-01 00:19:15	2.72222	00:02:22	00:12:58	00:13:15	1904-01-01 00:00:17	17
asegabili	post2	asega	bili	bili	control	00:21:38	1904-01-01 00:19:15	2.72222	00:02:22	00:13:16	00:13:21	1904-01-01 00:00:05	5
asegabili	post2	asega	bili	bili	control	00:21:38	1904-01-01 00:19:15	2.72222	00:02:22	00:13:22	00:13:27	1904-01-01 00:00:05	5
asegabili	post2	asega	bili	bili	control	00:21:38	1904-01-01 00:19:15	2.72222	00:02:22	00:13:30	00:13:31	1904-01-01 00:00:01	1
asegabili	post2	asega	bili	bili	control	00:21:38	1904-01-01 00:19:15	2.72222	00:02:22	00:13:33	00:13:36	1904-01-01 00:00:03	3
asegabili	post2	asega	bili	bili	control	00:21:38	1904-01-01 00:19:15	2.72222	00:02:22	00:13:39	00:13:41	1904-01-01 00:00:02	2
asegabili	post2	asega	bili	bili	control	00:21:38	1904-01-01 00:19:15	2.72222	00:02:22	00:13:43	00:13:45	1904-01-01 00:00:02	2
asegabili	post2	asega	bili	bili	control	00:21:38	1904-01-01 00:19:15	2.72222	00:02:22	00:13:46	00:13:50	1904-01-01 00:00:04	4
asegabili	post2	asega	bili	bili	control	00:21:38	1904-01-01 00:19:15	2.72222	00:02:22	00:13:54	00:13:59	1904-01-01 00:00:05	5
asegabili	post2	asega	bili	bili	control	00:21:38	1904-01-01 00:19:15	2.72222	00:02:22	00:14:00	00:14:10	1904-01-01 00:00:10	10
asegabili	post2	asega	bili	bili	control	00:21:38	1904-01-01 00:19:15	2.72222	00:02:22	00:14:27	00:14:47	1904-01-01 00:00:20	20
asegabili	post2	asega	bili	bili	control	00:21:38	1904-01-01 00:19:15	2.72222	00:02:22	00:14:48	00:15:02	1904-01-01 00:00:14	14
asegabili	post2	asega	bili	bili	control	00:21:38	1904-01-01 00:19:15	2.72222	00:02:22	00:15:08	00:15:39	1904-01-01 00:00:31	31
asegabili	post2	asega	bili	bili	control	00:21:38	1904-01-01 00:19:15	2.72222	00:02:22	00:15:43	00:15:55	1904-01-01 00:00:12	12
asegabili	post2	asega	bili	bili	control	00:21:38	1904-01-01 00:19:15	2.72222	00:02:22	00:16:00	00:16:13	1904-01-01 00:00:13	13
asegabili	post2	asega	bili	bili	control	00:21:38	1904-01-01 00:19:15	2.72222	00:02:22	00:16:22	00:16:29	1904-01-01 00:00:07	7
asegabili	post2	asega	bili	bili	control	00:21:38	1904-01-01 00:19:15	2.72222	00:02:22	00:17:14	00:17:44	1904-01-01 00:00:30	30
asegabili	post2	asega	bili	bili	control	00:21:38	1904-01-01 00:19:15	2.72222	00:02:22	00:17:50	00:17:58	1904-01-01 00:00:08	8
asegabili	post2	asega	bili	bili	control	00:21:38	1904-01-01 00:19:15	2.72222	00:02:22	00:18:14	00:18:16	1904-01-01 00:00:02	2
asegabili	post2	asega	bili	bili	control	00:21:38	1904-01-01 00:19:15	2.72222	00:02:22	00:18:38	00:19:11	1904-01-01 00:00:33	33
asegabili	post2	asega	bili	bili	control	00:21:38	1904-01-01 00:19:15	2.72222	00:02:22	00:19:20	00:19:21	1904-01-01 00:00:01	1
asegabili	post2	asega	bili	bili	control	00:21:38	1904-01-01 00:19:15	2.72222	00:02:22	00:19:23	00:19:27	1904-01-01 00:00:04	4
asegabili	post2	asega	bili	bili	control	00:21:38	1904-01-01 00:19:15	2.72222	00:02:22	00:20:20	00:20:30	1904-01-01 00:00:10	10
asegabili	post2	asega	bili	bili	control	00:21:38	1904-01-01 00:19:15	2.72222	00:02:22	00:20:32	00:20:49	1904-01-01 00:00:17	17
asegabili	post2	asega	bili	bili	control	00:21:38	1904-01-01 00:19:15	2.72222	00:02:22	00:20:50	00:21:26	1904-01-01 00:00:36	36
asegabili	post2	asega	bili	bili	control	00:21:38	1904-01-01 00:19:15	2.72222	00:02:22	00:21:27	00:21:35	1904-01-01 00:00:08	8
asegabili	post2	asega	bili	bili	control	00:21:38	1904-01-01 00:19:15	2.72222	00:02:22	00:21:36	00:21:37	1904-01-01 00:00:01	1
asegabili	post3	asega	bili	asega	control	00:19:09	1904-01-01 00:17:53	2.22222	00:01:23	1904-01-01 00:01:24	1904-01-01 00:01:26	1904-01-01 00:00:02	1	0	18	18	present				8.02035	8.02035
asegabili	post3	asega	bili	asega	control	00:19:09	1904-01-01 00:17:53	2.22222	00:01:23	1904-01-01 00:01:27	1904-01-01 00:01:31	1904-01-01 00:00:04	3	18	50	32	present				14.3161	14.3161
asegabili	post3	asega	bili	asega	control	00:19:09	1904-01-01 00:17:53	2.22222	00:01:23	1904-01-01 00:01:32	1904-01-01 00:01:37	1904-01-01 00:00:05	4	50	90	40	present				17.9323	17.9323
asegabili	post3	asega	bili	asega	control	00:19:09	1904-01-01 00:17:53	2.22222	00:01:23	1904-01-01 00:01:39	1904-01-01 00:01:43	1904-01-01 00:00:04	3	90	132	42	present				18.7231	18.7231
asegabili	post3	asega	bili	asega	control	00:19:09	1904-01-01 00:17:53	2.22222	00:01:23	1904-01-01 00:01:48	1904-01-01 00:01:52	1904-01-01 00:00:04	3	132	169	37	present				16.5096	16.5096
asegabili	post3	asega	bili	asega	control	00:19:09	1904-01-01 00:17:53	2.22222	00:01:23	1904-01-01 00:01:55	1904-01-01 00:01:59	1904-01-01 00:00:04	3	169	200	31	present				13.8816	13.8816
asegabili	post3	asega	bili	asega	control	00:19:09	1904-01-01 00:17:53	2.22222	00:01:23	1904-01-01 00:02:02	1904-01-01 00:02:07	1904-01-01 00:00:05	4	200	240	40	present				17.9323	17.9323
asegabili	post3	asega	bili	asega	control	00:19:09	1904-01-01 00:17:53	2.22222	00:01:23	1904-01-01 00:02:10	1904-01-01 00:02:15	1904-01-01 00:00:05	4	240	279	39	present				17.502	17.502
asegabili	post3	asega	bili	asega	control	00:19:09	1904-01-01 00:17:53	2.22222	00:01:23	1904-01-01 00:02:27	1904-01-01 00:02:32	1904-01-01 00:00:05	4	279	318	39	present	first collapse:	1904-01-01 00:19:09		17.502	17.502
asegabili	post3	asega	bili	asega	control	00:19:09	1904-01-01 00:17:53	2.22222	00:01:23	1904-01-01 00:02:44	1904-01-01 00:02:49	1904-01-01 00:00:05	4	318	351	33	present	trial start:	1904-01-01 00:01:23		14.9716	14.9716
asegabili	post3	asega	bili	asega	control	00:19:09	1904-01-01 00:17:53	2.22222	00:01:23	1904-01-01 00:02:54	1904-01-01 00:02:59	1904-01-01 00:00:05	5	351	393	42	present	trial end:	1904-01-01 00:20:32	(bili's collapse, 1 min, 20 sec after first drip stopƒ)	19.0244	19.0244
asegabili	post3	asega	bili	asega	control	00:19:09	1904-01-01 00:17:53	2.22222	00:01:23	1904-01-01 00:03:06	1904-01-01 00:03:10	1904-01-01 00:00:04	4	393	433	40	present				17.9323	17.9323
asegabili	post3	asega	bili	asega	control	00:19:09	1904-01-01 00:17:53	2.22222	00:01:23	1904-01-01 00:03:24	1904-01-01 00:03:29	1904-01-01 00:00:05	5	433	481	48	present	Drip override:			21.5559	21.5559
asegabili	post3	asega	bili	asega	control	00:19:09	1904-01-01 00:17:53	2.22222	00:01:23	1904-01-01 00:03:38	1904-01-01 00:03:42	1904-01-01 00:00:04	4	481	512	31	present	Trial start:	1904-01-01 00:01:23		14.1555	14.1555
asegabili	post3	asega	bili	asega	control	00:19:09	1904-01-01 00:17:53	2.22222	00:01:23	1904-01-01 00:03:47	1904-01-01 00:03:53	1904-01-01 00:00:06	6	512	559	47	present	Trial duration:	1904-01-01 00:17:53		21.4355	21.4355
asegabili	post3	asega	bili	asega	control	00:19:09	1904-01-01 00:17:53	2.22222	00:01:23	1904-01-01 00:03:59	1904-01-01 00:04:03	1904-01-01 00:00:04	4	559	599	40	present	Trial end:	1904-01-01 00:19:16		17.9323	17.9323
asegabili	post3	asega	bili	asega	control	00:19:09	1904-01-01 00:17:53	2.22222	00:01:23	1904-01-01 00:04:06	1904-01-01 00:04:11	1904-01-01 00:00:05	5	599	637	38	present				17.3929	17.3929
asegabili	post3	asega	bili	asega	control	00:19:09	1904-01-01 00:17:53	2.22222	00:01:23	1904-01-01 00:04:21	1904-01-01 00:04:26	1904-01-01 00:00:05	5	637	677	40	present				18.2017	18.2017
asegabili	post3	asega	bili	asega	control	00:19:09	1904-01-01 00:17:53	2.22222	00:01:23	1904-01-01 00:04:29	1904-01-01 00:04:34	1904-01-01 00:00:05	5	677	717	40	present				18.2017	18.2017
asegabili	post3	asega	bili	asega	control	00:19:09	1904-01-01 00:17:53	2.22222	00:01:23	1904-01-01 00:04:46	1904-01-01 00:04:51	1904-01-01 00:00:05	5	717	759	42	present				19.0244	19.0244
asegabili	post3	asega	bili	asega	control	00:19:09	1904-01-01 00:17:53	2.22222	00:01:23	1904-01-01 00:04:57	1904-01-01 00:05:02	1904-01-01 00:00:05	5	759	796	37	present				16.9944	16.9944
asegabili	post3	asega	bili	asega	control	00:19:09	1904-01-01 00:17:53	2.22222	00:01:23	1904-01-01 00:05:25	1904-01-01 00:05:30	1904-01-01 00:00:05	5	796	846	50	present				22.4154	22.4154
asegabili	post3	asega	bili	asega	control	00:19:09	1904-01-01 00:17:53	2.22222	00:01:23	1904-01-01 00:05:34	1904-01-01 00:05:40	1904-01-01 00:00:06	6	846	893	47	present				21.4355	21.4355
asegabili	post3	asega	bili	asega	control	00:19:09	1904-01-01 00:17:53	2.22222	00:01:23	1904-01-01 00:05:50	1904-01-01 00:05:56	1904-01-01 00:00:06	6	893	941	48	present				21.8421	21.8421
asegabili	post3	asega	bili	asega	control	00:19:09	1904-01-01 00:17:53	2.22222	00:01:23	1904-01-01 00:05:59	1904-01-01 00:06:03	1904-01-01 00:00:04	4	941	963	22	present				10.7826	10.7826
asegabili	post3	asega	bili	asega	control	00:19:09	1904-01-01 00:17:53	2.22222	00:01:23	1904-01-01 00:06:20	1904-01-01 00:06:27	1904-01-01 00:00:07	7	963	1025	62	present				27.9705	27.9705
asegabili	post3	asega	bili	asega	control	00:19:09	1904-01-01 00:17:53	2.22222	00:01:23	1904-01-01 00:06:32	1904-01-01 00:06:38	1904-01-01 00:00:06	6	1025	1071	46	present				21.032	21.032
asegabili	post3	asega	bili	asega	control	00:19:09	1904-01-01 00:17:53	2.22222	00:01:23	1904-01-01 00:06:41	1904-01-01 00:06:46	1904-01-01 00:00:05	5	1071	1109	38	present				17.3929	17.3929
asegabili	post3	asega	bili	asega	control	00:19:09	1904-01-01 00:17:53	2.22222	00:01:23	1904-01-01 00:06:50	1904-01-01 00:06:54	1904-01-01 00:00:04	4	1109	1147	38	present				17.0736	17.0736
asegabili	post3	asega	bili	asega	control	00:19:09	1904-01-01 00:17:53	2.22222	00:01:23	1904-01-01 00:07:02	1904-01-01 00:07:07	1904-01-01 00:00:05	5	1147	1190	43	present				19.4403	19.4403
asegabili	post3	asega	bili	asega	control	00:19:09	1904-01-01 00:17:53	2.22222	00:01:23	1904-01-01 00:07:14	1904-01-01 00:07:18	1904-01-01 00:00:04	4	1190	1217	27	present				12.5852	12.5852
asegabili	post3	asega	bili	asega	control	00:19:09	1904-01-01 00:17:53	2.22222	00:01:23	1904-01-01 00:07:43	1904-01-01 00:07:48	1904-01-01 00:00:05	5	1217	1262	45	present				20.28	20.28
asegabili	post3	asega	bili	asega	control	00:19:09	1904-01-01 00:17:53	2.22222	00:01:23	1904-01-01 00:07:52	1904-01-01 00:07:56	1904-01-01 00:00:04	4	1262	1288	26	present				12.2085	12.2085
asegabili	post3	asega	bili	asega	control	00:19:09	1904-01-01 00:17:53	2.22222	00:01:23	1904-01-01 00:08:00	1904-01-01 00:08:05	1904-01-01 00:00:05	5	1288	1327	39	present				17.7954	17.7954
asegabili	post3	asega	bili	asega	control	00:19:09	1904-01-01 00:17:53	2.22222	00:01:23	1904-01-01 00:08:11	1904-01-01 00:08:16	1904-01-01 00:00:05	5	1327	1366	39	present				17.7954	17.7954
asegabili	post3	asega	bili	asega	control	00:19:09	1904-01-01 00:17:53	2.22222	00:01:23	1904-01-01 00:08:19	1904-01-01 00:08:22	1904-01-01 00:00:03	3	1366	1377	11	present				6.42521	6.42521
asegabili	post3	asega	bili	asega	control	00:19:09	1904-01-01 00:17:53	2.22222	00:01:23	1904-01-01 00:08:25	1904-01-01 00:08:30	1904-01-01 00:00:05	5	1377	1411	34	present				15.8267	15.8267
asegabili	post3	asega	bili	asega	control	00:19:09	1904-01-01 00:17:53	2.22222	00:01:23	1904-01-01 00:08:33	1904-01-01 00:08:37	1904-01-01 00:00:04	4	1411	1441	30	present				13.7545	13.7545
asegabili	post3	asega	bili	asega	control	00:19:09	1904-01-01 00:17:53	2.22222	00:01:23	1904-01-01 00:08:45	1904-01-01 00:08:50	1904-01-01 00:00:05	5	1441	1476	35	present				16.211	16.211
asegabili	post3	asega	bili	asega	control	00:19:09	1904-01-01 00:17:53	2.22222	00:01:23	1904-01-01 00:09:02	1904-01-01 00:09:07	1904-01-01 00:00:05	5	1476	1520	44	present				19.8589	19.8589
asegabili	post3	asega	bili	asega	control	00:19:09	1904-01-01 00:17:53	2.22222	00:01:23	1904-01-01 00:09:13	1904-01-01 00:09:17	1904-01-01 00:00:04	4	1520	1555	35	present				15.8032	15.8032
asegabili	post3	asega	bili	asega	control	00:19:09	1904-01-01 00:17:53	2.22222	00:01:23	1904-01-01 00:09:57	1904-01-01 00:10:02	1904-01-01 00:00:05	5	1555	1602	47	present				21.1286	21.1286
asegabili	post3	asega	bili	asega	control	00:19:09	1904-01-01 00:17:53	2.22222	00:01:23	1904-01-01 00:10:06	1904-01-01 00:10:10	1904-01-01 00:00:04	4	1602	1631	29	present				13.3587	13.3587
asegabili	post3	asega	bili	asega	control	00:19:09	1904-01-01 00:17:53	2.22222	00:01:23	1904-01-01 00:10:12	1904-01-01 00:10:17	1904-01-01 00:00:05	5	1631	1665	34	present				15.8267	15.8267
asegabili	post3	asega	bili	asega	control	00:19:09	1904-01-01 00:17:53	2.22222	00:01:23	1904-01-01 00:10:23	1904-01-01 00:10:28	1904-01-01 00:00:05	5	1665	1705	40	present				18.2017	18.2017
asegabili	post3	asega	bili	asega	control	00:19:09	1904-01-01 00:17:53	2.22222	00:01:23	1904-01-01 00:10:31	1904-01-01 00:10:35	1904-01-01 00:00:04	4	1705	1733	28	present				12.9688	12.9688
asegabili	post3	asega	bili	asega	control	00:19:09	1904-01-01 00:17:53	2.22222	00:01:23	1904-01-01 00:10:39	1904-01-01 00:10:43	1904-01-01 00:00:04	4	1733	1765	32	present				14.5614	14.5614
asegabili	post3	asega	bili	asega	control	00:19:09	1904-01-01 00:17:53	2.22222	00:01:23	1904-01-01 00:10:57	1904-01-01 00:11:03	1904-01-01 00:00:06	6	1765	1814	49	present				22.2516	22.2516
asegabili	post3	asega	bili	asega	control	00:19:09	1904-01-01 00:17:53	2.22222	00:01:23	1904-01-01 00:11:07	1904-01-01 00:11:12	1904-01-01 00:00:05	5	1814	1854	40	present				18.2017	18.2017
asegabili	post3	asega	bili	asega	control	00:19:09	1904-01-01 00:17:53	2.22222	00:01:23	1904-01-01 00:11:20	1904-01-01 00:11:25	1904-01-01 00:00:05	5	1854	1895	41	present				18.6115	18.6115
asegabili	post3	asega	bili	asega	control	00:19:09	1904-01-01 00:17:53	2.22222	00:01:23	1904-01-01 00:11:32	1904-01-01 00:11:38	1904-01-01 00:00:06	6	1895	1941	46	present				21.032	21.032
asegabili	post3	asega	bili	asega	control	00:19:09	1904-01-01 00:17:53	2.22222	00:01:23	1904-01-01 00:11:41	1904-01-01 00:11:47	1904-01-01 00:00:06	6	1941	1981	40	present				18.6882	18.6882
asegabili	post3	asega	bili	asega	control	00:19:09	1904-01-01 00:17:53	2.22222	00:01:23	1904-01-01 00:11:54	1904-01-01 00:11:59	1904-01-01 00:00:05	5	1981	2025	44	present				19.8589	19.8589
asegabili	post3	asega	bili	asega	control	00:19:09	1904-01-01 00:17:53	2.22222	00:01:23	1904-01-01 00:12:09	1904-01-01 00:12:14	1904-01-01 00:00:05	5	2025	2064	39	present				17.7954	17.7954
asegabili	post3	asega	bili	asega	control	00:19:09	1904-01-01 00:17:53	2.22222	00:01:23	1904-01-01 00:12:17	1904-01-01 00:12:22	1904-01-01 00:00:05	5	2064	2102	38	present				17.3929	17.3929
asegabili	post3	asega	bili	asega	control	00:19:09	1904-01-01 00:17:53	2.22222	00:01:23	1904-01-01 00:12:29	1904-01-01 00:12:34	1904-01-01 00:00:05	5	2102	2142	40	present				18.2017	18.2017
asegabili	post3	asega	bili	asega	control	00:19:09	1904-01-01 00:17:53	2.22222	00:01:23	1904-01-01 00:12:44	1904-01-01 00:12:48	1904-01-01 00:00:04	4	2142	2178	36	present				16.224	16.224
asegabili	post3	asega	bili	asega	control	00:19:09	1904-01-01 00:17:53	2.22222	00:01:23	1904-01-01 00:13:27	1904-01-01 00:13:32	1904-01-01 00:00:05	5	2178	2221	43	present				19.4403	19.4403
asegabili	post3	asega	bili	asega	control	00:19:09	1904-01-01 00:17:53	2.22222	00:01:23	1904-01-01 00:13:35	1904-01-01 00:13:40	1904-01-01 00:00:05	5	2221	2264	43	present				19.4403	19.4403
asegabili	post3	asega	bili	asega	control	00:19:09	1904-01-01 00:17:53	2.22222	00:01:23	1904-01-01 00:13:43	1904-01-01 00:13:48	1904-01-01 00:00:05	5	2264	2306	42	present				19.0244	19.0244
asegabili	post3	asega	bili	asega	control	00:19:09	1904-01-01 00:17:53	2.22222	00:01:23	1904-01-01 00:13:54	1904-01-01 00:13:59	1904-01-01 00:00:05	5	2306	2353	47	present				21.1286	21.1286
asegabili	post3	asega	bili	asega	control	00:19:09	1904-01-01 00:17:53	2.22222	00:01:23	1904-01-01 00:14:09	1904-01-01 00:14:14	1904-01-01 00:00:05	5	2353	2404	51	present				22.8474	22.8474
asegabili	post3	asega	bili	asega	control	00:19:09	1904-01-01 00:17:53	2.22222	00:01:23	1904-01-01 00:14:19	1904-01-01 00:14:24	1904-01-01 00:00:05	5	2404	2443	39	present				17.7954	17.7954
asegabili	post3	asega	bili	asega	control	00:19:09	1904-01-01 00:17:53	2.22222	00:01:23	1904-01-01 00:14:40	1904-01-01 00:14:44	1904-01-01 00:00:04	4	2443	2461	18	present				9.50922	9.50922
asegabili	post3	asega	bili	asega	control	00:19:09	1904-01-01 00:17:53	2.22222	00:01:23	1904-01-01 00:14:56	1904-01-01 00:15:02	1904-01-01 00:00:06	6	2461	2511	50	present				22.6637	22.6637
asegabili	post3	asega	bili	asega	control	00:19:09	1904-01-01 00:17:53	2.22222	00:01:23	1904-01-01 00:15:05	1904-01-01 00:15:10	1904-01-01 00:00:05	5	2511	2544	33	present				15.4479	15.4479
asegabili	post3	asega	bili	asega	control	00:19:09	1904-01-01 00:17:53	2.22222	00:01:23	1904-01-01 00:15:20	1904-01-01 00:15:26	1904-01-01 00:00:06	6	2544	2589	45	present				20.6317	20.6317
asegabili	post3	asega	bili	asega	control	00:19:09	1904-01-01 00:17:53	2.22222	00:01:23	1904-01-01 00:15:31	1904-01-01 00:15:34	1904-01-01 00:00:03	3	2589	2608	19	present				8.97113	8.97113
asegabili	post3	asega	bili	asega	control	00:19:09	1904-01-01 00:17:53	2.22222	00:01:23	1904-01-01 00:16:07	1904-01-01 00:16:14	1904-01-01 00:00:07	7	2608	2665	57	present				25.8917	25.8917
asegabili	post3	asega	bili	asega	control	00:19:09	1904-01-01 00:17:53	2.22222	00:01:23	1904-01-01 00:16:18	1904-01-01 00:16:24	1904-01-01 00:00:06	6	2665	2719	54	present				24.3359	24.3359
asegabili	post3	asega	bili	asega	control	00:19:09	1904-01-01 00:17:53	2.22222	00:01:23	1904-01-01 00:16:26	1904-01-01 00:16:33	1904-01-01 00:00:07	7	2719	2781	62	present				27.9705	27.9705
asegabili	post3	asega	bili	asega	control	00:19:09	1904-01-01 00:17:53	2.22222	00:01:23	1904-01-01 00:16:36	1904-01-01 00:16:42	1904-01-01 00:00:06	6	2781	2826	45	present				20.6317	20.6317
asegabili	post3	asega	bili	asega	control	00:19:09	1904-01-01 00:17:53	2.22222	00:01:23	1904-01-01 00:16:45	1904-01-01 00:16:51	1904-01-01 00:00:06	6	2826	2874	48	present				21.8421	21.8421
asegabili	post3	asega	bili	asega	control	00:19:09	1904-01-01 00:17:53	2.22222	00:01:23	1904-01-01 00:16:58	1904-01-01 00:17:04	1904-01-01 00:00:06	6	2874	2913	39	present				18.3127	18.3127
asegabili	post3	asega	bili	asega	control	00:19:09	1904-01-01 00:17:53	2.22222	00:01:23	1904-01-01 00:17:09	1904-01-01 00:17:14	1904-01-01 00:00:05	5	2913	2950	37	present				16.9944	16.9944
asegabili	post3	asega	bili	asega	control	00:19:09	1904-01-01 00:17:53	2.22222	00:01:23	1904-01-01 00:17:46	1904-01-01 00:17:52	1904-01-01 00:00:06	6	2950	2998	48	present				21.8421	21.8421
asegabili	post3	asega	bili	asega	control	00:19:09	1904-01-01 00:17:53	2.22222	00:01:23	1904-01-01 00:17:55	1904-01-01 00:17:59	1904-01-01 00:00:04	4	2998	3020	22	present				10.7826	10.7826
asegabili	post3	asega	bili	asega	control	00:19:09	1904-01-01 00:17:53	2.22222	00:01:23	1904-01-01 00:18:07	1904-01-01 00:18:13	1904-01-01 00:00:06	6	3020	3061	41	present				19.0684	19.0684
asegabili	post3	asega	bili	asega	control	00:19:09	1904-01-01 00:17:53	2.22222	00:01:23	1904-01-01 00:18:20	1904-01-01 00:18:25	1904-01-01 00:00:05	5	3061	3090	29	present				13.9945	13.9945
asegabili	post3	asega	bili	asega	control	00:19:09	1904-01-01 00:17:53	2.22222	00:01:23	1904-01-01 00:18:39	1904-01-01 00:18:46	1904-01-01 00:00:07	7	3090	3145	55	present				25.0756	25.0756
asegabili	post3	asega	bili	asega	control	00:19:09	1904-01-01 00:17:53	2.22222	00:01:23	1904-01-01 00:18:51	1904-01-01 00:18:56	1904-01-01 00:00:05	5	3145	3184	39	present				17.7954	17.7954
asegabili	post3	asega	bili	asega	control	00:19:09	1904-01-01 00:17:53	2.22222	00:01:23	1904-01-01 00:19:11	1904-01-01 00:19:16	1904-01-01 00:00:05	5	3184	3215	31	present	Bili's drip end here			14.708	14.708
asegabili	post3	asega	bili	bili	control	00:19:09	1904-01-01 00:17:53	2.22222	00:01:44	00:01:46	00:01:59	1904-01-01 00:00:13	13					bili start	00:01:44
asegabili	post3	asega	bili	bili	control	00:19:09	1904-01-01 00:17:53	2.22222	00:01:44	00:02:00	00:02:12	1904-01-01 00:00:12	12					drip time	00:17:53
asegabili	post3	asega	bili	bili	control	00:19:09	1904-01-01 00:17:53	2.22222	00:01:44	00:02:14	00:02:26	1904-01-01 00:00:12	12					bili end	1904-01-01 00:19:37
asegabili	post3	asega	bili	bili	control	00:19:09	1904-01-01 00:17:53	2.22222	00:01:44	00:02:29	00:02:41	1904-01-01 00:00:12	12
asegabili	post3	asega	bili	bili	control	00:19:09	1904-01-01 00:17:53	2.22222	00:01:44	00:02:42	00:02:45	1904-01-01 00:00:03	3
asegabili	post3	asega	bili	bili	control	00:19:09	1904-01-01 00:17:53	2.22222	00:01:44	00:02:48	00:02:57	1904-01-01 00:00:09	9					drip stop override:
asegabili	post3	asega	bili	bili	control	00:19:09	1904-01-01 00:17:53	2.22222	00:01:44	00:02:59	00:03:08	1904-01-01 00:00:09	9					bili start	1904-01-01 00:01:44
asegabili	post3	asega	bili	bili	control	00:19:09	1904-01-01 00:17:53	2.22222	00:01:44	00:03:09	00:03:11	1904-01-01 00:00:02	2					drip duration	1904-01-01 00:17:53
asegabili	post3	asega	bili	bili	control	00:19:09	1904-01-01 00:17:53	2.22222	00:01:44	00:03:13	00:03:20	1904-01-01 00:00:07	7					bili end	1904-01-01 00:19:37
asegabili	post3	asega	bili	bili	control	00:19:09	1904-01-01 00:17:53	2.22222	00:01:44	00:03:23	00:03:25	1904-01-01 00:00:02	2
asegabili	post3	asega	bili	bili	control	00:19:09	1904-01-01 00:17:53	2.22222	00:01:44	00:03:26	00:03:34	1904-01-01 00:00:08	8
asegabili	post3	asega	bili	bili	control	00:19:09	1904-01-01 00:17:53	2.22222	00:01:44	00:03:35	00:04:00	1904-01-01 00:00:25	25
asegabili	post3	asega	bili	bili	control	00:19:09	1904-01-01 00:17:53	2.22222	00:01:44	00:04:02	00:04:07	1904-01-01 00:00:05	5
asegabili	post3	asega	bili	bili	control	00:19:09	1904-01-01 00:17:53	2.22222	00:01:44	00:04:08	00:04:19	1904-01-01 00:00:11	11
asegabili	post3	asega	bili	bili	control	00:19:09	1904-01-01 00:17:53	2.22222	00:01:44	00:04:21	00:04:33	1904-01-01 00:00:12	12
asegabili	post3	asega	bili	bili	control	00:19:09	1904-01-01 00:17:53	2.22222	00:01:44	00:04:36	00:04:50	1904-01-01 00:00:14	14
asegabili	post3	asega	bili	bili	control	00:19:09	1904-01-01 00:17:53	2.22222	00:01:44	00:04:53	00:05:08	1904-01-01 00:00:15	15
asegabili	post3	asega	bili	bili	control	00:19:09	1904-01-01 00:17:53	2.22222	00:01:44	00:05:10	00:05:23	1904-01-01 00:00:13	13
asegabili	post3	asega	bili	bili	control	00:19:09	1904-01-01 00:17:53	2.22222	00:01:44	00:05:25	00:05:27	1904-01-01 00:00:02	2
asegabili	post3	asega	bili	bili	control	00:19:09	1904-01-01 00:17:53	2.22222	00:01:44	00:05:30	00:05:48	1904-01-01 00:00:18	18
asegabili	post3	asega	bili	bili	control	00:19:09	1904-01-01 00:17:53	2.22222	00:01:44	00:05:49	00:06:07	1904-01-01 00:00:18	18
asegabili	post3	asega	bili	bili	control	00:19:09	1904-01-01 00:17:53	2.22222	00:01:44	00:06:09	00:06:25	1904-01-01 00:00:16	16
asegabili	post3	asega	bili	bili	control	00:19:09	1904-01-01 00:17:53	2.22222	00:01:44	00:06:31	00:06:40	1904-01-01 00:00:09	9
asegabili	post3	asega	bili	bili	control	00:19:09	1904-01-01 00:17:53	2.22222	00:01:44	00:06:44	00:06:46	1904-01-01 00:00:02	2
asegabili	post3	asega	bili	bili	control	00:19:09	1904-01-01 00:17:53	2.22222	00:01:44	00:06:53	00:07:17	1904-01-01 00:00:24	24
asegabili	post3	asega	bili	bili	control	00:19:09	1904-01-01 00:17:53	2.22222	00:01:44	00:07:19	00:08:05	1904-01-01 00:00:46	46
asegabili	post3	asega	bili	bili	control	00:19:09	1904-01-01 00:17:53	2.22222	00:01:44	00:08:08	00:08:11	1904-01-01 00:00:03	3
asegabili	post3	asega	bili	bili	control	00:19:09	1904-01-01 00:17:53	2.22222	00:01:44	00:08:12	00:08:15	1904-01-01 00:00:03	3
asegabili	post3	asega	bili	bili	control	00:19:09	1904-01-01 00:17:53	2.22222	00:01:44	00:08:20	00:08:24	1904-01-01 00:00:04	4
asegabili	post3	asega	bili	bili	control	00:19:09	1904-01-01 00:17:53	2.22222	00:01:44	00:08:25	00:08:27	1904-01-01 00:00:02	2
asegabili	post3	asega	bili	bili	control	00:19:09	1904-01-01 00:17:53	2.22222	00:01:44	00:08:30	00:08:46	1904-01-01 00:00:16	16
asegabili	post3	asega	bili	bili	control	00:19:09	1904-01-01 00:17:53	2.22222	00:01:44	00:08:50	00:09:00	1904-01-01 00:00:10	10
asegabili	post3	asega	bili	bili	control	00:19:09	1904-01-01 00:17:53	2.22222	00:01:44	00:09:04	00:09:22	1904-01-01 00:00:18	18
asegabili	post3	asega	bili	bili	control	00:19:09	1904-01-01 00:17:53	2.22222	00:01:44	00:09:24	00:09:26	1904-01-01 00:00:02	2
asegabili	post3	asega	bili	bili	control	00:19:09	1904-01-01 00:17:53	2.22222	00:01:44	00:09:30	00:09:34	1904-01-01 00:00:04	4
asegabili	post3	asega	bili	bili	control	00:19:09	1904-01-01 00:17:53	2.22222	00:01:44	00:09:35	00:09:38	1904-01-01 00:00:03	3
asegabili	post3	asega	bili	bili	control	00:19:09	1904-01-01 00:17:53	2.22222	00:01:44	00:09:41	00:09:44	1904-01-01 00:00:03	3
asegabili	post3	asega	bili	bili	control	00:19:09	1904-01-01 00:17:53	2.22222	00:01:44	00:09:47	00:09:55	1904-01-01 00:00:08	8
asegabili	post3	asega	bili	bili	control	00:19:09	1904-01-01 00:17:53	2.22222	00:01:44	00:10:01	00:10:06	1904-01-01 00:00:05	5
asegabili	post3	asega	bili	bili	control	00:19:09	1904-01-01 00:17:53	2.22222	00:01:44	00:10:14	00:10:16	1904-01-01 00:00:02	2
asegabili	post3	asega	bili	bili	control	00:19:09	1904-01-01 00:17:53	2.22222	00:01:44	00:10:18	00:10:19	1904-01-01 00:00:01	1
asegabili	post3	asega	bili	bili	control	00:19:09	1904-01-01 00:17:53	2.22222	00:01:44	00:10:21	00:10:37	1904-01-01 00:00:16	16
asegabili	post3	asega	bili	bili	control	00:19:09	1904-01-01 00:17:53	2.22222	00:01:44	00:10:39	00:10:40	1904-01-01 00:00:01	1
asegabili	post3	asega	bili	bili	control	00:19:09	1904-01-01 00:17:53	2.22222	00:01:44	00:10:42	00:10:43	1904-01-01 00:00:01	1
asegabili	post3	asega	bili	bili	control	00:19:09	1904-01-01 00:17:53	2.22222	00:01:44	00:10:48	00:11:10	1904-01-01 00:00:22	22
asegabili	post3	asega	bili	bili	control	00:19:09	1904-01-01 00:17:53	2.22222	00:01:44	00:11:13	00:11:15	1904-01-01 00:00:02	2
asegabili	post3	asega	bili	bili	control	00:19:09	1904-01-01 00:17:53	2.22222	00:01:44	00:11:28	00:11:48	1904-01-01 00:00:20	20
asegabili	post3	asega	bili	bili	control	00:19:09	1904-01-01 00:17:53	2.22222	00:01:44	00:11:52	00:11:58	1904-01-01 00:00:06	6
asegabili	post3	asega	bili	bili	control	00:19:09	1904-01-01 00:17:53	2.22222	00:01:44	00:12:02	00:12:04	1904-01-01 00:00:02	2
asegabili	post3	asega	bili	bili	control	00:19:09	1904-01-01 00:17:53	2.22222	00:01:44	00:12:06	00:12:15	1904-01-01 00:00:09	9
asegabili	post3	asega	bili	bili	control	00:19:09	1904-01-01 00:17:53	2.22222	00:01:44	00:12:18	00:12:21	1904-01-01 00:00:03	3
asegabili	post3	asega	bili	bili	control	00:19:09	1904-01-01 00:17:53	2.22222	00:01:44	00:12:26	00:12:43	1904-01-01 00:00:17	17
asegabili	post3	asega	bili	bili	control	00:19:09	1904-01-01 00:17:53	2.22222	00:01:44	00:12:47	00:12:54	1904-01-01 00:00:07	7
asegabili	post3	asega	bili	bili	control	00:19:09	1904-01-01 00:17:53	2.22222	00:01:44	00:13:03	00:13:18	1904-01-01 00:00:15	15
asegabili	post3	asega	bili	bili	control	00:19:09	1904-01-01 00:17:53	2.22222	00:01:44	00:13:23	00:13:36	1904-01-01 00:00:13	13
asegabili	post3	asega	bili	bili	control	00:19:09	1904-01-01 00:17:53	2.22222	00:01:44	00:13:40	00:13:45	1904-01-01 00:00:05	5
asegabili	post3	asega	bili	bili	control	00:19:09	1904-01-01 00:17:53	2.22222	00:01:44	00:13:48	00:13:53	1904-01-01 00:00:05	5
asegabili	post3	asega	bili	bili	control	00:19:09	1904-01-01 00:17:53	2.22222	00:01:44	00:13:54	00:14:14	1904-01-01 00:00:20	20
asegabili	post3	asega	bili	bili	control	00:19:09	1904-01-01 00:17:53	2.22222	00:01:44	00:14:16	00:14:26	1904-01-01 00:00:10	10
asegabili	post3	asega	bili	bili	control	00:19:09	1904-01-01 00:17:53	2.22222	00:01:44	00:14:32	00:14:47	1904-01-01 00:00:15	15
asegabili	post3	asega	bili	bili	control	00:19:09	1904-01-01 00:17:53	2.22222	00:01:44	00:14:49	00:14:50	1904-01-01 00:00:01	1
asegabili	post3	asega	bili	bili	control	00:19:09	1904-01-01 00:17:53	2.22222	00:01:44	00:14:58	00:15:36	1904-01-01 00:00:38	38
asegabili	post3	asega	bili	bili	control	00:19:09	1904-01-01 00:17:53	2.22222	00:01:44	00:15:39	00:15:42	1904-01-01 00:00:03	3
asegabili	post3	asega	bili	bili	control	00:19:09	1904-01-01 00:17:53	2.22222	00:01:44	00:15:48	00:15:50	1904-01-01 00:00:02	2
asegabili	post3	asega	bili	bili	control	00:19:09	1904-01-01 00:17:53	2.22222	00:01:44	00:15:56	00:15:59	1904-01-01 00:00:03	3
asegabili	post3	asega	bili	bili	control	00:19:09	1904-01-01 00:17:53	2.22222	00:01:44	00:16:10	00:16:16	1904-01-01 00:00:06	6
asegabili	post3	asega	bili	bili	control	00:19:09	1904-01-01 00:17:53	2.22222	00:01:44	00:16:17	00:17:22	1904-01-01 00:01:05	65
asegabili	post3	asega	bili	bili	control	00:19:09	1904-01-01 00:17:53	2.22222	00:01:44	00:17:24	00:17:29	1904-01-01 00:00:05	5
asegabili	post3	asega	bili	bili	control	00:19:09	1904-01-01 00:17:53	2.22222	00:01:44	00:17:34	00:17:38	1904-01-01 00:00:04	4
asegabili	post3	asega	bili	bili	control	00:19:09	1904-01-01 00:17:53	2.22222	00:01:44	00:17:44	00:18:03	1904-01-01 00:00:19	19
asegabili	post3	asega	bili	bili	control	00:19:09	1904-01-01 00:17:53	2.22222	00:01:44	00:18:18	00:18:21	1904-01-01 00:00:03	3
asegabili	post3	asega	bili	bili	control	00:19:09	1904-01-01 00:17:53	2.22222	00:01:44	00:18:24	00:19:25	1904-01-01 00:01:01	61
asegabili	post3	asega	bili	bili	control	00:19:09	1904-01-01 00:17:53	2.22222	00:01:44	00:19:31	00:19:35	1904-01-01 00:00:04	4
asegabili	dyad3	asega	bili	asega	test	00:04:20	1904-01-01 00:04:20	1.66667	00:01:25	1904-01-01 00:01:25	1904-01-01 00:01:33	1904-01-01 00:00:08	8	0	67	67	present				30.3563	30.3563
asegabili	dyad3	asega	bili	asega	test	00:04:20	1904-01-01 00:04:20	1.66667	00:01:25	1904-01-01 00:01:36	1904-01-01 00:01:41	1904-01-01 00:00:05	5	67	112	45	present				20.28	20.28
asegabili	dyad3	asega	bili	asega	test	00:04:20	1904-01-01 00:04:20	1.66667	00:01:25	1904-01-01 00:01:44	1904-01-01 00:01:49	1904-01-01 00:00:05	5	112	155	43	present				19.4403	19.4403
asegabili	dyad3	asega	bili	asega	test	00:04:20	1904-01-01 00:04:20	1.66667	00:01:25	1904-01-01 00:01:52	1904-01-01 00:01:56	1904-01-01 00:00:04	4	155	188	33	present				14.9716	14.9716
asegabili	dyad3	asega	bili	asega	test	00:04:20	1904-01-01 00:04:20	1.66667	00:01:25	1904-01-01 00:02:03	1904-01-01 00:02:07	1904-01-01 00:00:04	4	188	221	33	present				14.9716	14.9716
asegabili	dyad3	asega	bili	asega	test	00:04:20	1904-01-01 00:04:20	1.66667	00:01:25	1904-01-01 00:02:13	1904-01-01 00:02:18	1904-01-01 00:00:05	5	221	258	37	present				16.9944	16.9944
asegabili	dyad3	asega	bili	asega	test	00:04:20	1904-01-01 00:04:20	1.66667	00:01:25	1904-01-01 00:02:24	1904-01-01 00:02:28	1904-01-01 00:00:04	4	258	287	29	present				13.3587	13.3587
asegabili	dyad3	asega	bili	asega	test	00:04:20	1904-01-01 00:04:20	1.66667	00:01:25	1904-01-01 00:02:38	1904-01-01 00:02:43	1904-01-01 00:00:05	5	287	323	36	present				16.6003	16.6003
asegabili	dyad3	asega	bili	asega	test	00:04:20	1904-01-01 00:04:20	1.66667	00:01:25	1904-01-01 00:02:53	1904-01-01 00:02:59	1904-01-01 00:00:06	6	323	359	36	present				17.2174	17.2174
asegabili	dyad3	asega	bili	asega	test	00:04:20	1904-01-01 00:04:20	1.66667	00:01:25	1904-01-01 00:03:09	1904-01-01 00:03:12	1904-01-01 00:00:03	3	359	369	10	present				6.15848	6.15848
asegabili	dyad3	asega	bili	asega	test	00:04:20	1904-01-01 00:04:20	1.66667	00:01:25	1904-01-01 00:03:26	1904-01-01 00:03:32	1904-01-01 00:00:06	6	369	406	37	present				17.577	17.577
asegabili	dyad3	asega	bili	asega	test	00:04:20	1904-01-01 00:04:20	1.66667	00:01:25	1904-01-01 00:04:36	1904-01-01 00:04:42	1904-01-01 00:00:06	6	406	449	43	present				19.8421	19.8421
asegabili	dyad3	asega	bili	asega	test	00:04:20	1904-01-01 00:04:20	1.66667	00:01:25	1904-01-01 00:05:03	1904-01-01 00:05:08	1904-01-01 00:00:05	5	449	484	35	present				16.211	16.211
asegabili	dyad3	asega	bili	asega	test	00:04:20	1904-01-01 00:04:20	1.66667	00:01:25	1904-01-01 00:05:30	1904-01-01 00:05:36	1904-01-01 00:00:06	6	484	522	38	present				17.9423	17.9423
asegabili	dyad3	asega	bili	asega	test	00:04:20	1904-01-01 00:04:20	1.66667	00:01:25	1904-01-01 00:05:40	1904-01-01 00:05:45	1904-01-01 00:00:05	5	522	557	35	present	drinking at collapse at 00:05:45			16.211	16.211
asegabili	dyad3	asega	bili	bili	test	00:04:20	1904-01-01 00:04:20	1.66667	00:01:58	1904-01-01 00:01:58	1904-01-01 00:03:20	1904-01-01 00:01:22	82	0	551	551	present				257.046	257.046
asegabili	dyad3	asega	bili	bili	test	00:04:20	1904-01-01 00:04:20	1.66667	00:01:58	1904-01-01 00:03:20	1904-01-01 00:03:23	1904-01-01 00:00:03	3	551	561	10	absent				6.15848	6.15848
asegabili	dyad3	asega	bili	bili	test	00:04:20	1904-01-01 00:04:20	1.66667	00:01:58	1904-01-01 00:03:24	1904-01-01 00:03:26	1904-01-01 00:00:02	2	561	569	8	present				4.4663	4.4663
asegabili	dyad3	asega	bili	bili	test	00:04:20	1904-01-01 00:04:20	1.66667	00:01:58	1904-01-01 00:03:27	1904-01-01 00:03:34	1904-01-01 00:00:07	7	569	594	25	present				14.813	14.813
asegabili	dyad3	asega	bili	bili	test	00:04:20	1904-01-01 00:04:20	1.66667	00:01:58	1904-01-01 00:03:40	1904-01-01 00:03:46	1904-01-01 00:00:06	6	594	615	21	present	asega absent:			12.5824	12.5824
asegabili	dyad3	asega	bili	bili	test	00:04:20	1904-01-01 00:04:20	1.66667	00:01:58	1904-01-01 00:03:47	1904-01-01 00:03:51	1904-01-01 00:00:04	4	615	634	19	present	1904-01-01 00:03:20	1904-01-01 00:03:23	discard bouts less than 3 seconds?	9.81222	9.81222
asegabili	dyad3	asega	bili	bili	test	00:04:20	1904-01-01 00:04:20	1.66667	00:01:58	1904-01-01 00:03:56	1904-01-01 00:03:58	1904-01-01 00:00:02	2	634	639	5	absent	1904-01-01 00:03:51	1904-01-01 00:03:58		3.65371	3.65371
asegabili	dyad3	asega	bili	bili	test	00:04:20	1904-01-01 00:04:20	1.66667	00:01:58	1904-01-01 00:03:58	1904-01-01 00:04:02	1904-01-01 00:00:04	4	639	657	18	present				9.50922	9.50922
asegabili	dyad3	asega	bili	bili	test	00:04:20	1904-01-01 00:04:20	1.66667	00:01:58	1904-01-01 00:04:45	1904-01-01 00:04:47	1904-01-01 00:00:02	2	657	663	6	present				3.92913	3.92913
asegabili	dyad3	asega	bili	bili	test	00:04:20	1904-01-01 00:04:20	1.66667	00:01:58	1904-01-01 00:04:48	1904-01-01 00:04:55	1904-01-01 00:00:07	7	663	684	21	present				13.752	13.752
asegabili	dyad3	asega	bili	bili	test	00:04:20	1904-01-01 00:04:20	1.66667	00:01:58	1904-01-01 00:04:58	1904-01-01 00:05:05	1904-01-01 00:00:07	7	684	706	22	present				14.0173	14.0173
asegabili	dyad3	asega	bili	bili	test	00:04:20	1904-01-01 00:04:20	1.66667	00:01:58	1904-01-01 00:05:11	1904-01-01 00:05:13	1904-01-01 00:00:02	2	706	712	6	present				3.92913	3.92913
asegabili	dyad3	asega	bili	bili	test	00:04:20	1904-01-01 00:04:20	1.66667	00:01:58	1904-01-01 00:05:16	1904-01-01 00:05:19	1904-01-01 00:00:03	3	712	724	12	present				6.69945	6.69945
asegabili	dyad3	asega	bili	bili	test	00:04:20	1904-01-01 00:04:20	1.66667	00:01:58	1904-01-01 00:05:20	1904-01-01 00:05:22	1904-01-01 00:00:02	2	724	732	8	present				4.4663	4.4663
asegabili	dyad3	asega	bili	bili	test	00:04:20	1904-01-01 00:04:20	1.66667	00:01:58	1904-01-01 00:05:23	1904-01-01 00:05:26	1904-01-01 00:00:03	3	732	741	9	present				5.8937	5.8937
asegabili	dyad3	asega	bili	bili	test	00:04:20	1904-01-01 00:04:20	1.66667	00:01:58	1904-01-01 00:05:28	1904-01-01 00:05:31	1904-01-01 00:00:03	3	741	753	12	present				6.69945	6.69945
asegabili	dyad3	asega	bili	bili	test	00:04:20	1904-01-01 00:04:20	1.66667	00:01:58	1904-01-01 00:05:32	1904-01-01 00:05:35	1904-01-01 00:00:03	3	753	763	10	present				6.15848	6.15848
asegabili	dyad3	asega	bili	bili	test	00:04:20	1904-01-01 00:04:20	1.66667	00:01:58	1904-01-01 00:05:36	1904-01-01 00:05:38	1904-01-01 00:00:02	2	763	772	9	present				4.75461	4.75461
asegabili	dyad3	asega	bili	bili	test	00:04:20	1904-01-01 00:04:20	1.66667	00:01:58	1904-01-01 00:05:39	1904-01-01 00:05:42	1904-01-01 00:00:03	3	772	783	11	present				6.42521	6.42521
asegabili	dyad3	asega	bili	bili	test	00:04:20	1904-01-01 00:04:20	1.66667	00:01:58	1904-01-01 00:05:43	1904-01-01 00:05:49	1904-01-01 00:00:06	6	783	811	28	present				14.5651	14.5651
asegabili	dyad3	asega	bili	bili	test	00:04:20	1904-01-01 00:04:20	1.66667	00:01:58	1904-01-01 00:05:53	1904-01-01 00:06:01	1904-01-01 00:00:08	8	811	837	26	present				16.2463	16.2463
asegabili	dyad3	asega	bili	bili	test	00:04:20	1904-01-01 00:04:20	1.66667	00:01:58	1904-01-01 00:06:03	1904-01-01 00:06:07	1904-01-01 00:00:04	4	837	860	23	present				11.1258	11.1258
asegabili	dyad3	asega	bili	bili	test	00:04:20	1904-01-01 00:04:20	1.66667	00:01:58	1904-01-01 00:06:11	1904-01-01 00:06:14	1904-01-01 00:00:03	3	860	871	11	present				6.42521	6.42521
asegabili	dyad3	asega	bili	bili	test	00:04:20	1904-01-01 00:04:20	1.66667	00:01:58	1904-01-01 00:06:15	1904-01-01 00:06:18	1904-01-01 00:00:03	3	871	879	8	present	DRINKING at collapse at 00:06:18			5.62238	5.62238
asegabili	dyad1	asega	bili	asega	test	00:17:45	1904-01-01 00:17:45	2.08333	00:01:14	1904-01-01 00:01:15	1904-01-01 00:01:18	1904-01-01 00:00:03	3	0	28	28	present	trial duration:	1904-01-01 00:17:45		12.592	12.592
asegabili	dyad1	asega	bili	asega	test	00:17:45	1904-01-01 00:17:45	2.08333	00:01:14	1904-01-01 00:01:19	1904-01-01 00:01:24	1904-01-01 00:00:05	5	28	77	49	present	asega start	1904-01-01 00:01:14		21.9849	21.9849
asegabili	dyad1	asega	bili	asega	test	00:17:45	1904-01-01 00:17:45	2.08333	00:01:14	1904-01-01 00:01:26	1904-01-01 00:01:32	1904-01-01 00:00:06	6	77	132	55	present	asega end	1904-01-01 00:18:59		24.7591	24.7591
asegabili	dyad1	asega	bili	asega	test	00:17:45	1904-01-01 00:17:45	2.08333	00:01:14	1904-01-01 00:01:34	1904-01-01 00:01:38	1904-01-01 00:00:04	4	132	149	17	present				9.21623	9.21623
asegabili	dyad1	asega	bili	asega	test	00:17:45	1904-01-01 00:17:45	2.08333	00:01:14	1904-01-01 00:01:42	1904-01-01 00:01:47	1904-01-01 00:00:05	5	149	173	24	present				12.3426	12.3426
asegabili	dyad1	asega	bili	asega	test	00:17:45	1904-01-01 00:17:45	2.08333	00:01:14	1904-01-01 00:02:00	1904-01-01 00:02:06	1904-01-01 00:00:06	6	173	201	28	present				14.5651	14.5651
asegabili	dyad1	asega	bili	asega	test	00:17:45	1904-01-01 00:17:45	2.08333	00:01:14	1904-01-01 00:02:16	1904-01-01 00:02:21	1904-01-01 00:00:05	5	201	234	33	present				15.4479	15.4479
asegabili	dyad1	asega	bili	asega	test	00:17:45	1904-01-01 00:17:45	2.08333	00:01:14	1904-01-01 00:02:39	1904-01-01 00:02:47	1904-01-01 00:00:08	8	234	275	41	present				20.572	20.572
asegabili	dyad1	asega	bili	asega	test	00:17:45	1904-01-01 00:17:45	2.08333	00:01:14	1904-01-01 00:02:53	1904-01-01 00:02:59	1904-01-01 00:00:06	6	275	312	37	present				17.577	17.577
asegabili	dyad1	asega	bili	asega	test	00:17:45	1904-01-01 00:17:45	2.08333	00:01:14	1904-01-01 00:03:13	1904-01-01 00:03:20	1904-01-01 00:00:07	7	312	348	36	present				18.041	18.041
asegabili	dyad1	asega	bili	asega	test	00:17:45	1904-01-01 00:17:45	2.08333	00:01:14	1904-01-01 00:03:36	1904-01-01 00:03:43	1904-01-01 00:00:07	7	348	385	37	present				18.3681	18.3681
asegabili	dyad1	asega	bili	asega	test	00:17:45	1904-01-01 00:17:45	2.08333	00:01:14	1904-01-01 00:03:57	1904-01-01 00:04:01	1904-01-01 00:00:04	4	385	415	30	present				13.7545	13.7545
asegabili	dyad1	asega	bili	asega	test	00:17:45	1904-01-01 00:17:45	2.08333	00:01:14	1904-01-01 00:04:11	1904-01-01 00:04:16	1904-01-01 00:00:05	5	415	442	27	present				13.31	13.31
asegabili	dyad1	asega	bili	asega	test	00:17:45	1904-01-01 00:17:45	2.08333	00:01:14	1904-01-01 00:04:33	1904-01-01 00:04:39	1904-01-01 00:00:06	6	442	477	35	present				16.8634	16.8634
asegabili	dyad1	asega	bili	asega	test	00:17:45	1904-01-01 00:17:45	2.08333	00:01:14	1904-01-01 00:04:51	1904-01-01 00:04:55	1904-01-01 00:00:04	4	477	503	26	present				12.2085	12.2085
asegabili	dyad1	asega	bili	asega	test	00:17:45	1904-01-01 00:17:45	2.08333	00:01:14	1904-01-01 00:05:08	1904-01-01 00:05:13	1904-01-01 00:00:05	5	503	539	36	present				16.6003	16.6003
asegabili	dyad1	asega	bili	asega	test	00:17:45	1904-01-01 00:17:45	2.08333	00:01:14	1904-01-01 00:05:23	1904-01-01 00:05:28	1904-01-01 00:00:05	5	539	563	24	present				12.3426	12.3426
asegabili	dyad1	asega	bili	asega	test	00:17:45	1904-01-01 00:17:45	2.08333	00:01:14	1904-01-01 00:06:09	1904-01-01 00:06:15	1904-01-01 00:00:06	6	563	593	30	present				15.1882	15.1882
asegabili	dyad1	asega	bili	asega	test	00:17:45	1904-01-01 00:17:45	2.08333	00:01:14	1904-01-01 00:06:21	1904-01-01 00:06:25	1904-01-01 00:00:04	4	593	617	24	present				11.4782	11.4782
asegabili	dyad1	asega	bili	asega	test	00:17:45	1904-01-01 00:17:45	2.08333	00:01:14	1904-01-01 00:06:28	1904-01-01 00:06:33	1904-01-01 00:00:05	5	617	644	27	present				13.31	13.31
asegabili	dyad1	asega	bili	asega	test	00:17:45	1904-01-01 00:17:45	2.08333	00:01:14	1904-01-01 00:06:40	1904-01-01 00:06:46	1904-01-01 00:00:06	6	644	675	31	present				15.5101	15.5101
asegabili	dyad1	asega	bili	asega	test	00:17:45	1904-01-01 00:17:45	2.08333	00:01:14	1904-01-01 00:06:48	1904-01-01 00:06:52	1904-01-01 00:00:04	4	675	696	21	present				10.449	10.449
asegabili	dyad1	asega	bili	asega	test	00:17:45	1904-01-01 00:17:45	2.08333	00:01:14	1904-01-01 00:07:13	1904-01-01 00:07:18	1904-01-01 00:00:05	5	696	719	23	present				12.0365	12.0365
asegabili	dyad1	asega	bili	asega	test	00:17:45	1904-01-01 00:17:45	2.08333	00:01:14	1904-01-01 00:07:20	1904-01-01 00:07:24	1904-01-01 00:00:04	4	719	736	17	present				9.21623	9.21623
asegabili	dyad1	asega	bili	asega	test	00:17:45	1904-01-01 00:17:45	2.08333	00:01:14	1904-01-01 00:07:33	1904-01-01 00:07:39	1904-01-01 00:00:06	6	736	768	32	present				15.8387	15.8387
asegabili	dyad1	asega	bili	asega	test	00:17:45	1904-01-01 00:17:45	2.08333	00:01:14	1904-01-01 00:07:46	1904-01-01 00:07:51	1904-01-01 00:00:05	5	768	795	27	present				13.31	13.31
asegabili	dyad1	asega	bili	asega	test	00:17:45	1904-01-01 00:17:45	2.08333	00:01:14	1904-01-01 00:07:56	1904-01-01 00:07:59	1904-01-01 00:00:03	3	795	812	17	present	bili absent:			8.25777	8.25777
asegabili	dyad1	asega	bili	asega	test	00:17:45	1904-01-01 00:17:45	2.08333	00:01:14	1904-01-01 00:08:06	1904-01-01 00:08:10	1904-01-01 00:00:04	4	812	833	21	present	1904-01-01 00:09:59	1904-01-01 00:10:38		10.449	10.449
asegabili	dyad1	asega	bili	asega	test	00:17:45	1904-01-01 00:17:45	2.08333	00:01:14	1904-01-01 00:08:17	1904-01-01 00:08:22	1904-01-01 00:00:05	5	833	863	30	present	1904-01-01 00:12:09	1904-01-01 00:13:37	changed to 12:10 for start of absent bout to reflect actual dfm rotation stop	14.3478	14.3478
asegabili	dyad1	asega	bili	asega	test	00:17:45	1904-01-01 00:17:45	2.08333	00:01:14	1904-01-01 00:08:45	1904-01-01 00:08:51	1904-01-01 00:00:06	6	863	900	37	present	1904-01-01 00:17:28	1904-01-01 00:18:13		17.577	17.577
asegabili	dyad1	asega	bili	asega	test	00:17:45	1904-01-01 00:17:45	2.08333	00:01:14	1904-01-01 00:08:56	1904-01-01 00:09:00	1904-01-01 00:00:04	4	900	924	24	present				11.4782	11.4782
asegabili	dyad1	asega	bili	asega	test	00:17:45	1904-01-01 00:17:45	2.08333	00:01:14	1904-01-01 00:09:40	1904-01-01 00:09:47	1904-01-01 00:00:07	7	924	956	32	present				16.7908	16.7908
asegabili	dyad1	asega	bili	asega	test	00:17:45	1904-01-01 00:17:45	2.08333	00:01:14	1904-01-01 00:09:50	1904-01-01 00:09:56	1904-01-01 00:00:06	6	956	982	26	present				13.9692	13.9692
asegabili	dyad1	asega	bili	asega	test	00:17:45	1904-01-01 00:17:45	2.08333	00:01:14	1904-01-01 00:10:32	1904-01-01 00:10:38	1904-01-01 00:00:06	6	982	1018	36	absent				17.2174	17.2174
asegabili	dyad1	asega	bili	asega	test	00:17:45	1904-01-01 00:17:45	2.08333	00:01:14	1904-01-01 00:10:44	1904-01-01 00:10:51	1904-01-01 00:00:07	7	1018	1047	29	present				15.9138	15.9138
asegabili	dyad1	asega	bili	asega	test	00:17:45	1904-01-01 00:17:45	2.08333	00:01:14	1904-01-01 00:10:55	1904-01-01 00:11:00	1904-01-01 00:00:05	5	1047	1070	23	present				12.0365	12.0365
asegabili	dyad1	asega	bili	asega	test	00:17:45	1904-01-01 00:17:45	2.08333	00:01:14	1904-01-01 00:11:08	1904-01-01 00:11:13	1904-01-01 00:00:05	5	1070	1094	24	present				12.3426	12.3426
asegabili	dyad1	asega	bili	asega	test	00:17:45	1904-01-01 00:17:45	2.08333	00:01:14	1904-01-01 00:11:22	1904-01-01 00:11:27	1904-01-01 00:00:05	5	1094	1116	22	present				11.7386	11.7386
asegabili	dyad1	asega	bili	asega	test	00:17:45	1904-01-01 00:17:45	2.08333	00:01:14	1904-01-01 00:11:32	1904-01-01 00:11:39	1904-01-01 00:00:07	7	1116	1146	30	present				16.2006	16.2006
asegabili	dyad1	asega	bili	asega	test	00:17:45	1904-01-01 00:17:45	2.08333	00:01:14	1904-01-01 00:11:43	1904-01-01 00:11:48	1904-01-01 00:00:05	5	1146	1171	25	present				12.6569	12.6569
asegabili	dyad1	asega	bili	asega	test	00:17:45	1904-01-01 00:17:45	2.08333	00:01:14	1904-01-01 00:11:54	1904-01-01 00:11:58	1904-01-01 00:00:04	4	1171	1194	23	present				11.1258	11.1258
asegabili	dyad1	asega	bili	asega	test	00:17:45	1904-01-01 00:17:45	2.08333	00:01:14	1904-01-01 00:12:05	1904-01-01 00:12:10	1904-01-01 00:00:05	5	1194	1222	28	present				13.6484	13.6484
asegabili	dyad1	asega	bili	asega	test	00:17:45	1904-01-01 00:17:45	2.08333	00:01:14	1904-01-01 00:14:48	1904-01-01 00:14:49	1904-01-01 00:00:01	1	1222	1224	2	present				1.66829	1.66829
asegabili	dyad1	asega	bili	asega	test	00:17:45	1904-01-01 00:17:45	2.08333	00:01:14	1904-01-01 00:14:53	1904-01-01 00:14:59	1904-01-01 00:00:06	6	1224	1254	30	present				15.1882	15.1882
asegabili	dyad1	asega	bili	asega	test	00:17:45	1904-01-01 00:17:45	2.08333	00:01:14	1904-01-01 00:15:07	1904-01-01 00:15:12	1904-01-01 00:00:05	5	1254	1281	27	present				13.31	13.31
asegabili	dyad1	asega	bili	asega	test	00:17:45	1904-01-01 00:17:45	2.08333	00:01:14	1904-01-01 00:15:16	1904-01-01 00:15:20	1904-01-01 00:00:04	4	1281	1304	23	present				11.1258	11.1258
asegabili	dyad1	asega	bili	asega	test	00:17:45	1904-01-01 00:17:45	2.08333	00:01:14	1904-01-01 00:15:27	1904-01-01 00:15:31	1904-01-01 00:00:04	4	1304	1328	24	present				11.4782	11.4782
asegabili	dyad1	asega	bili	asega	test	00:17:45	1904-01-01 00:17:45	2.08333	00:01:14	1904-01-01 00:16:25	1904-01-01 00:16:31	1904-01-01 00:00:06	6	1328	1365	37	present				17.577	17.577
asegabili	dyad1	asega	bili	asega	test	00:17:45	1904-01-01 00:17:45	2.08333	00:01:14	1904-01-01 00:16:36	1904-01-01 00:16:42	1904-01-01 00:00:06	6	1365	1388	23	present				13.1223	13.1223
asegabili	dyad1	asega	bili	asega	test	00:17:45	1904-01-01 00:17:45	2.08333	00:01:14	1904-01-01 00:16:48	1904-01-01 00:16:52	1904-01-01 00:00:04	4	1388	1405	17	present				9.21623	9.21623
asegabili	dyad1	asega	bili	asega	test	00:17:45	1904-01-01 00:17:45	2.08333	00:01:14	1904-01-01 00:17:01	1904-01-01 00:17:04	1904-01-01 00:00:03	3	1405	1417	12	present				6.69945	6.69945
asegabili	dyad1	asega	bili	asega	test	00:17:45	1904-01-01 00:17:45	2.08333	00:01:14	1904-01-01 00:17:06	1904-01-01 00:17:10	1904-01-01 00:00:04	4	1417	1432	15	present				8.6572	8.6572
asegabili	dyad1	asega	bili	asega	test	00:17:45	1904-01-01 00:17:45	2.08333	00:01:14	1904-01-01 00:17:28	1904-01-01 00:17:31	1904-01-01 00:00:03	3	1432	1453	21	absent	Asega NOT drinking at collapse at 18:59			9.72658	9.72658
asegabili	dyad1	asega	bili	bili	test	00:17:45	1904-01-01 00:17:45	2.08333	00:02:19	1904-01-01 00:02:22	1904-01-01 00:03:17	1904-01-01 00:00:55	55	0	490	490	present	bili start	1904-01-01 00:02:19		220.971	220.971
asegabili	dyad1	asega	bili	bili	test	00:17:45	1904-01-01 00:17:45	2.08333	00:02:19	1904-01-01 00:03:20	1904-01-01 00:03:27	1904-01-01 00:00:07	7	490	557	67	present	trial duration:	1904-01-01 00:17:45		30.0926	30.0926
asegabili	dyad1	asega	bili	bili	test	00:17:45	1904-01-01 00:17:45	2.08333	00:02:19	1904-01-01 00:03:28	1904-01-01 00:03:36	1904-01-01 00:00:08	8	557	607	50	absent	bili end	1904-01-01 00:20:04		23.6786	23.6786
asegabili	dyad1	asega	bili	bili	test	00:17:45	1904-01-01 00:17:45	2.08333	00:02:19	1904-01-01 00:03:37	1904-01-01 00:03:41	1904-01-01 00:00:04	4	607	652	45	absent				20.1071	20.1071
asegabili	dyad1	asega	bili	bili	test	00:17:45	1904-01-01 00:17:45	2.08333	00:02:19	1904-01-01 00:03:41	1904-01-01 00:03:47	1904-01-01 00:00:06	6	652	675	23	present				13.1223	13.1223
asegabili	dyad1	asega	bili	bili	test	00:17:45	1904-01-01 00:17:45	2.08333	00:02:19	1904-01-01 00:03:56	1904-01-01 00:04:01	1904-01-01 00:00:05	5	675	699	24	present				12.3426	12.3426
asegabili	dyad1	asega	bili	bili	test	00:17:45	1904-01-01 00:17:45	2.08333	00:02:19	1904-01-01 00:04:06	1904-01-01 00:04:14	1904-01-01 00:00:08	8	699	716	17	present				13.6888	13.6888
asegabili	dyad1	asega	bili	bili	test	00:17:45	1904-01-01 00:17:45	2.08333	00:02:19	1904-01-01 00:04:15	1904-01-01 00:04:20	1904-01-01 00:00:05	5	716	726	10	present				8.34144	8.34144
asegabili	dyad1	asega	bili	bili	test	00:17:45	1904-01-01 00:17:45	2.08333	00:02:19	1904-01-01 00:04:23	1904-01-01 00:04:27	1904-01-01 00:00:04	4	726	732	6	present				5.85022	5.85022
asegabili	dyad1	asega	bili	bili	test	00:17:45	1904-01-01 00:17:45	2.08333	00:02:19	1904-01-01 00:04:28	1904-01-01 00:04:37	1904-01-01 00:00:09	9	732	758	26	absent				17.4135	17.4135
asegabili	dyad1	asega	bili	bili	test	00:17:45	1904-01-01 00:17:45	2.08333	00:02:19	1904-01-01 00:04:37	1904-01-01 00:04:39	1904-01-01 00:00:02	2	758	765	7	present				4.19413	4.19413
asegabili	dyad1	asega	bili	bili	test	00:17:45	1904-01-01 00:17:45	2.08333	00:02:19	1904-01-01 00:04:40	1904-01-01 00:04:43	1904-01-01 00:00:03	3	765	772	7	present				5.33205	5.33205
asegabili	dyad1	asega	bili	bili	test	00:17:45	1904-01-01 00:17:45	2.08333	00:02:19	1904-01-01 00:07:46	1904-01-01 00:07:48	1904-01-01 00:00:02	2	772	779	7	present				4.19413	4.19413
asegabili	dyad1	asega	bili	bili	test	00:17:45	1904-01-01 00:17:45	2.08333	00:02:19	1904-01-01 00:04:49	1904-01-01 00:04:51	1904-01-01 00:00:02	2	779	785	6	present				3.92913	3.92913
asegabili	dyad1	asega	bili	bili	test	00:17:45	1904-01-01 00:17:45	2.08333	00:02:19	1904-01-01 00:04:53	1904-01-01 00:04:54	1904-01-01 00:00:01	1	785	789	4	present				2.23315	2.23315
asegabili	dyad1	asega	bili	bili	test	00:17:45	1904-01-01 00:17:45	2.08333	00:02:19	1904-01-01 00:04:55	1904-01-01 00:05:03	1904-01-01 00:00:08	8	789	813	24	present				15.7165	15.7165
asegabili	dyad1	asega	bili	bili	test	00:17:45	1904-01-01 00:17:45	2.08333	00:02:19	1904-01-01 00:05:07	1904-01-01 00:06:02	1904-01-01 00:00:55	55	813	963	150	present				103.999	103.999
asegabili	dyad1	asega	bili	bili	test	00:17:45	1904-01-01 00:17:45	2.08333	00:02:19	1904-01-01 00:06:02	1904-01-01 00:06:03	1904-01-01 00:00:01	1	963	969	6	absent				2.86956	2.86956
asegabili	dyad1	asega	bili	bili	test	00:17:45	1904-01-01 00:17:45	2.08333	00:02:19	1904-01-01 00:06:05	1904-01-01 00:06:06	1904-01-01 00:00:01	1	969	971	2	absent				1.66829	1.66829
asegabili	dyad1	asega	bili	bili	test	00:17:45	1904-01-01 00:17:45	2.08333	00:02:19	1904-01-01 00:06:08	1904-01-01 00:06:18	1904-01-01 00:00:10	10	971	996	25	present				18.2686	18.2686
asegabili	dyad1	asega	bili	bili	test	00:17:45	1904-01-01 00:17:45	2.08333	00:02:19	1904-01-01 00:06:20	1904-01-01 00:06:24	1904-01-01 00:00:04	4	996	1007	11	present				7.58857	7.58857
asegabili	dyad1	asega	bili	bili	test	00:17:45	1904-01-01 00:17:45	2.08333	00:02:19	1904-01-01 00:06:34	1904-01-01 00:06:39	1904-01-01 00:00:05	5	1007	1020	13	present				9.2772	9.2772
asegabili	dyad1	asega	bili	bili	test	00:17:45	1904-01-01 00:17:45	2.08333	00:02:19	1904-01-01 00:06:40	1904-01-01 00:06:53	1904-01-01 00:00:13	13	1020	1064	44	absent				26.8633	26.8633
asegabili	dyad1	asega	bili	bili	test	00:17:45	1904-01-01 00:17:45	2.08333	00:02:19	1904-01-01 00:06:53	1904-01-01 00:06:59	1904-01-01 00:00:06	6	1064	1090	26	present				13.9692	13.9692
asegabili	dyad1	asega	bili	bili	test	00:17:45	1904-01-01 00:17:45	2.08333	00:02:19	1904-01-01 00:06:59	1904-01-01 00:07:04	1904-01-01 00:00:05	5	1090	1106	16	absent				10.0879	10.0879
asegabili	dyad1	asega	bili	bili	test	00:17:45	1904-01-01 00:17:45	2.08333	00:02:19	1904-01-01 00:07:07	1904-01-01 00:07:10	1904-01-01 00:00:03	3	1106	1112	6	absent				5.00486	5.00486
asegabili	dyad1	asega	bili	bili	test	00:17:45	1904-01-01 00:17:45	2.08333	00:02:19	1904-01-01 00:07:11	1904-01-01 00:07:16	1904-01-01 00:00:05	5	1112	1134	22	present				11.7386	11.7386
asegabili	dyad1	asega	bili	bili	test	00:17:45	1904-01-01 00:17:45	2.08333	00:02:19	1904-01-01 00:07:17	1904-01-01 00:07:24	1904-01-01 00:00:07	7	1134	1153	19	present				13.2112	13.2112
asegabili	dyad1	asega	bili	bili	test	00:17:45	1904-01-01 00:17:45	2.08333	00:02:19	1904-01-01 00:07:25	1904-01-01 00:07:26	1904-01-01 00:00:01	1	1153	1156	3	present				1.96457	1.96457
asegabili	dyad1	asega	bili	bili	test	00:17:45	1904-01-01 00:17:45	2.08333	00:02:19	1904-01-01 00:07:27	1904-01-01 00:07:41	1904-01-01 00:00:14	14	1156	1193	37	present				26.1448	26.1448
asegabili	dyad1	asega	bili	bili	test	00:17:45	1904-01-01 00:17:45	2.08333	00:02:19	1904-01-01 00:07:42	1904-01-01 00:07:48	1904-01-01 00:00:06	6	1193	1212	19	present				12.0526	12.0526
asegabili	dyad1	asega	bili	bili	test	00:17:45	1904-01-01 00:17:45	2.08333	00:02:19	1904-01-01 00:07:59	1904-01-01 00:08:23	1904-01-01 00:00:24	24	1212	1351	139	present				67.1035	67.1035
asegabili	dyad1	asega	bili	bili	test	00:17:45	1904-01-01 00:17:45	2.08333	00:02:19	1904-01-01 00:08:35	1904-01-01 00:08:41	1904-01-01 00:00:06	6	1351	1385	34	present				16.5155	16.5155
asegabili	dyad1	asega	bili	bili	test	00:17:45	1904-01-01 00:17:45	2.08333	00:02:19	1904-01-01 00:09:08	1904-01-01 00:09:13	1904-01-01 00:00:05	5	1385	1406	21	present				11.4485	11.4485
asegabili	dyad1	asega	bili	bili	test	00:17:45	1904-01-01 00:17:45	2.08333	00:02:19	1904-01-01 00:09:18	1904-01-01 00:09:19	1904-01-01 00:00:01	1	1406	1408	2	present				1.66829	1.66829
asegabili	dyad1	asega	bili	bili	test	00:17:45	1904-01-01 00:17:45	2.08333	00:02:19	1904-01-01 00:09:20	1904-01-01 00:09:24	1904-01-01 00:00:04	4	1408	1413	5	present				5.31808	5.31808
asegabili	dyad1	asega	bili	bili	test	00:17:45	1904-01-01 00:17:45	2.08333	00:02:19	1904-01-01 00:09:29	1904-01-01 00:09:31	1904-01-01 00:00:02	2	1413	1418	5	present				3.65371	3.65371
asegabili	dyad1	asega	bili	bili	test	00:17:45	1904-01-01 00:17:45	2.08333	00:02:19	1904-01-01 00:09:32	1904-01-01 00:09:34	1904-01-01 00:00:02	2	1418	1420	2	present				2.33403	2.33403
asegabili	dyad1	asega	bili	bili	test	00:17:45	1904-01-01 00:17:45	2.08333	00:02:19	1904-01-01 00:09:35	1904-01-01 00:09:47	1904-01-01 00:00:12	12	1420	1442	22	absent				19.2798	19.2798
asegabili	dyad1	asega	bili	bili	test	00:17:45	1904-01-01 00:17:45	2.08333	00:02:19	1904-01-01 00:09:49	1904-01-01 00:09:53	1904-01-01 00:00:04	4	1442	1452	10	present				7.30742	7.30742
asegabili	dyad1	asega	bili	bili	test	00:17:45	1904-01-01 00:17:45	2.08333	00:02:19	1904-01-01 00:09:57	1904-01-01 00:10:05	1904-01-01 00:00:08	8	1452	1502	50	present				23.6786	23.6786
asegabili	dyad1	asega	bili	bili	test	00:17:45	1904-01-01 00:17:45	2.08333	00:02:19	1904-01-01 00:10:09	1904-01-01 00:10:17	1904-01-01 00:00:08	8	1502	1538	36	present				19.0184	19.0184
asegabili	dyad1	asega	bili	bili	test	00:17:45	1904-01-01 00:17:45	2.08333	00:02:19	1904-01-01 00:10:18	1904-01-01 00:10:24	1904-01-01 00:00:06	6	1538	1566	28	present				14.5651	14.5651
asegabili	dyad1	asega	bili	bili	test	00:17:45	1904-01-01 00:17:45	2.08333	00:02:19	1904-01-01 00:10:30	1904-01-01 00:10:39	1904-01-01 00:00:09	9	1566	1626	60	present				28.0323	28.0323
asegabili	dyad1	asega	bili	bili	test	00:17:45	1904-01-01 00:17:45	2.08333	00:02:19	1904-01-01 00:10:42	1904-01-01 00:10:43	1904-01-01 00:00:01	1	1626	1627	1	present				1.16701	1.16701
asegabili	dyad1	asega	bili	bili	test	00:17:45	1904-01-01 00:17:45	2.08333	00:02:19	1904-01-01 00:10:44	1904-01-01 00:10:47	1904-01-01 00:00:03	3	1627	1640	13	present				6.98461	6.98461
asegabili	dyad1	asega	bili	bili	test	00:17:45	1904-01-01 00:17:45	2.08333	00:02:19	1904-01-01 00:11:47	1904-01-01 00:11:50	1904-01-01 00:00:03	3	1640	1651	11	present				6.42521	6.42521
asegabili	dyad1	asega	bili	bili	test	00:17:45	1904-01-01 00:17:45	2.08333	00:02:19	1904-01-01 00:11:52	1904-01-01 00:11:57	1904-01-01 00:00:05	5	1651	1666	15	present				9.82283	9.82283
asegabili	dyad1	asega	bili	bili	test	00:17:45	1904-01-01 00:17:45	2.08333	00:02:19	1904-01-01 00:11:58	1904-01-01 00:12:03	1904-01-01 00:00:05	5	1666	1686	20	present				11.1658	11.1658
asegabili	dyad1	asega	bili	bili	test	00:17:45	1904-01-01 00:17:45	2.08333	00:02:19	1904-01-01 00:12:09	1904-01-01 00:12:15	1904-01-01 00:00:06	6	1686	1708	22	present				12.8504	12.8504
asegabili	dyad1	asega	bili	bili	test	00:17:45	1904-01-01 00:17:45	2.08333	00:02:19	1904-01-01 00:12:18	1904-01-01 00:12:29	1904-01-01 00:00:11	11	1708	1751	43	present				24.2868	24.2868
asegabili	dyad1	asega	bili	bili	test	00:17:45	1904-01-01 00:17:45	2.08333	00:02:19	1904-01-01 00:12:38	1904-01-01 00:12:40	1904-01-01 00:00:02	2	1751	1755	4	present				3.33657	3.33657
asegabili	dyad1	asega	bili	bili	test	00:17:45	1904-01-01 00:17:45	2.08333	00:02:19	1904-01-01 00:14:44	1904-01-01 00:14:58	1904-01-01 00:00:14	14	1755	1820	65	absent	asega absent:			33.8839	33.8839
asegabili	dyad1	asega	bili	bili	test	00:17:45	1904-01-01 00:17:45	2.08333	00:02:19	1904-01-01 00:15:01	1904-01-01 00:15:09	1904-01-01 00:00:08	8	1820	1856	36	absent	1904-01-01 00:03:28	1904-01-01 00:03:41		19.0184	19.0184
asegabili	dyad1	asega	bili	bili	test	00:17:45	1904-01-01 00:17:45	2.08333	00:02:19	1904-01-01 00:15:10	1904-01-01 00:15:18	1904-01-01 00:00:08	8	1856	1896	40	absent	1904-01-01 00:04:27	1904-01-01 00:04:37		20.251	20.251
asegabili	dyad1	asega	bili	bili	test	00:17:45	1904-01-01 00:17:45	2.08333	00:02:19	1904-01-01 00:15:22	1904-01-01 00:15:41	1904-01-01 00:00:19	19	1896	2017	121	absent	1904-01-01 00:06:02	1904-01-01 00:06:08		57.0628	57.0628
asegabili	dyad1	asega	bili	bili	test	00:17:45	1904-01-01 00:17:45	2.08333	00:02:19	1904-01-01 00:15:42	1904-01-01 00:15:49	1904-01-01 00:00:07	7	2017	2063	46	absent	1904-01-01 00:06:41	1904-01-01 00:06:53	start of bout changed to 6:40 due to dfm view that asega walked away and drinking bout began exactly then.	21.5519	21.5519
asegabili	dyad1	asega	bili	bili	test	00:17:45	1904-01-01 00:17:45	2.08333	00:02:19	1904-01-01 00:15:50	1904-01-01 00:15:59	1904-01-01 00:00:09	9	2063	2107	44	present	1904-01-01 00:06:59	1904-01-01 00:07:11		22.4662	22.4662
asegabili	dyad1	asega	bili	bili	test	00:17:45	1904-01-01 00:17:45	2.08333	00:02:19	1904-01-01 00:16:12	1904-01-01 00:16:14	1904-01-01 00:00:02	2	2107	2110	3	present	1904-01-01 00:09:34	1904-01-01 00:09:47		2.92511	2.92511
asegabili	dyad1	asega	bili	bili	test	00:17:45	1904-01-01 00:17:45	2.08333	00:02:19	1904-01-01 00:17:01	1904-01-01 00:17:16	1904-01-01 00:00:15	15	2110	2175	65	absent	1904-01-01 00:13:18	1904-01-01 00:13:33		34.923	34.923
asegabili	dyad1	asega	bili	bili	test	00:17:45	1904-01-01 00:17:45	2.08333	00:02:19	1904-01-01 00:17:25	1904-01-01 00:17:28	1904-01-01 00:00:03	3	2175	2186	11	absent	1904-01-01 00:13:40	1904-01-01 00:15:47	bout ends at 15:49 due to rotations, but it was also the end of the actual drinking bout too	6.42521	6.42521
asegabili	dyad1	asega	bili	bili	test	00:17:45	1904-01-01 00:17:45	2.08333	00:02:19	1904-01-01 00:17:52	1904-01-01 00:17:54	1904-01-01 00:00:02	2	2186	2188	2	present	1904-01-01 00:16:40	1904-01-01 00:17:26	bout ends at 17:28	2.33403	2.33403
asegabili	dyad1	asega	bili	bili	test	00:17:45	1904-01-01 00:17:45	2.08333	00:02:19	1904-01-01 00:17:59	1904-01-01 00:18:00	1904-01-01 00:00:01	1	2188	2189	1	present				1.16701	1.16701
asegabili	dyad1	asega	bili	bili	test	00:17:45	1904-01-01 00:17:45	2.08333	00:02:19	1904-01-01 00:18:02	1904-01-01 00:18:03	1904-01-01 00:00:01	1	2189	2191	2	present				1.66829	1.66829
asegabili	dyad1	asega	bili	bili	test	00:17:45	1904-01-01 00:17:45	2.08333	00:02:19	1904-01-01 00:19:24	1904-01-01 00:19:30	1904-01-01 00:00:06	6	2191	2202	11	absent				9.63992	9.63992
asegabili	dyad1	asega	bili	bili	test	00:17:45	1904-01-01 00:17:45	2.08333	00:02:19	1904-01-01 00:19:31	1904-01-01 00:19:33	1904-01-01 00:00:02	2	2202	2207	5	absent				3.65371	3.65371
asegabili	dyad1	asega	bili	bili	test	00:17:45	1904-01-01 00:17:45	2.08333	00:02:19	1904-01-01 00:19:34	1904-01-01 00:19:40	1904-01-01 00:00:06	6	2207	2222	15	absent				10.9611	10.9611
asegabili	dyad1	asega	bili	bili	test	00:17:45	1904-01-01 00:17:45	2.08333	00:02:19	1904-01-01 00:19:42	1904-01-01 00:19:57	1904-01-01 00:00:15	15	2222	2255	33	absent				26.0341	26.0341
asegabili	dyad1	asega	bili	bili	test	00:17:45	1904-01-01 00:17:45	2.08333	00:02:19	1904-01-01 00:20:00	1904-01-01 00:20:04	1904-01-01 00:00:04	4	2255	2265	10	absent				7.30742	7.30742
asegabili	pre3	asega	bili	asega	control	00:15:22	1904-01-01 00:15:22	3.61111	00:01:32	1904-01-01 00:01:32	1904-01-01 00:01:41	1904-01-01 00:00:09	9	0	90	90	present	pre3 length:	1904-01-01 00:15:22		40.3477	40.3477
asegabili	pre3	asega	bili	asega	control	00:15:22	1904-01-01 00:15:22	3.61111	00:01:32	1904-01-01 00:01:43	1904-01-01 00:01:49	1904-01-01 00:00:06	6	90	152	62	present	asega start:	1904-01-01 00:01:32		27.7633	27.7633
asegabili	pre3	asega	bili	asega	control	00:15:22	1904-01-01 00:15:22	3.61111	00:01:32	1904-01-01 00:01:51	1904-01-01 00:01:57	1904-01-01 00:00:06	6	152	202	50	present	asega end:	1904-01-01 00:16:54		22.6637	22.6637
asegabili	pre3	asega	bili	asega	control	00:15:22	1904-01-01 00:15:22	3.61111	00:01:32	1904-01-01 00:01:58	1904-01-01 00:02:04	1904-01-01 00:00:06	6	202	247	45	present				20.6317	20.6317
asegabili	pre3	asega	bili	asega	control	00:15:22	1904-01-01 00:15:22	3.61111	00:01:32	1904-01-01 00:02:05	1904-01-01 00:02:11	1904-01-01 00:00:06	6	247	291	44	present				20.2351	20.2351
asegabili	pre3	asega	bili	asega	control	00:15:22	1904-01-01 00:15:22	3.61111	00:01:32	1904-01-01 00:02:19	1904-01-01 00:02:25	1904-01-01 00:00:06	6	291	350	59	present				26.4678	26.4678
asegabili	pre3	asega	bili	asega	control	00:15:22	1904-01-01 00:15:22	3.61111	00:01:32	1904-01-01 00:02:29	1904-01-01 00:02:35	1904-01-01 00:00:06	6	350	407	57	present				25.6104	25.6104
asegabili	pre3	asega	bili	asega	control	00:15:22	1904-01-01 00:15:22	3.61111	00:01:32	1904-01-01 00:02:46	1904-01-01 00:02:53	1904-01-01 00:00:07	7	407	475	68	present				30.5211	30.5211
asegabili	pre3	asega	bili	asega	control	00:15:22	1904-01-01 00:15:22	3.61111	00:01:32	1904-01-01 00:02:57	1904-01-01 00:03:02	1904-01-01 00:00:05	5	475	526	51	present				22.8474	22.8474
asegabili	pre3	asega	bili	asega	control	00:15:22	1904-01-01 00:15:22	3.61111	00:01:32	1904-01-01 00:03:12	1904-01-01 00:03:18	1904-01-01 00:00:06	6	526	591	65	present				29.0679	29.0679
asegabili	pre3	asega	bili	asega	control	00:15:22	1904-01-01 00:15:22	3.61111	00:01:32	1904-01-01 00:03:21	1904-01-01 00:03:28	1904-01-01 00:00:07	7	591	643	52	present				23.8715	23.8715
asegabili	pre3	asega	bili	asega	control	00:15:22	1904-01-01 00:15:22	3.61111	00:01:32	1904-01-01 00:03:33	1904-01-01 00:03:40	1904-01-01 00:00:07	7	643	709	66	present				29.6654	29.6654
asegabili	pre3	asega	bili	asega	control	00:15:22	1904-01-01 00:15:22	3.61111	00:01:32	1904-01-01 00:03:34	1904-01-01 00:03:49	1904-01-01 00:00:15	15	709	754	45	present				29.4685	29.4685
asegabili	pre3	asega	bili	asega	control	00:15:22	1904-01-01 00:15:22	3.61111	00:01:32	1904-01-01 00:04:00	1904-01-01 00:04:06	1904-01-01 00:00:06	6	754	817	63	present				28.1973	28.1973
asegabili	pre3	asega	bili	asega	control	00:15:22	1904-01-01 00:15:22	3.61111	00:01:32	1904-01-01 00:04:30	1904-01-01 00:04:36	1904-01-01 00:00:06	6	817	870	53	present				23.9147	23.9147
asegabili	pre3	asega	bili	asega	control	00:15:22	1904-01-01 00:15:22	3.61111	00:01:32	1904-01-01 00:04:38	1904-01-01 00:04:45	1904-01-01 00:00:07	7	870	931	61	present				27.5509	27.5509
asegabili	pre3	asega	bili	asega	control	00:15:22	1904-01-01 00:15:22	3.61111	00:01:32	1904-01-01 00:04:49	1904-01-01 00:04:55	1904-01-01 00:00:06	6	931	986	55	present				24.7591	24.7591
asegabili	pre3	asega	bili	asega	control	00:15:22	1904-01-01 00:15:22	3.61111	00:01:32	1904-01-01 00:04:58	1904-01-01 00:05:04	1904-01-01 00:00:06	6	986	1034	48	present				21.8421	21.8421
asegabili	pre3	asega	bili	asega	control	00:15:22	1904-01-01 00:15:22	3.61111	00:01:32	1904-01-01 00:05:12	1904-01-01 00:05:19	1904-01-01 00:00:07	7	1034	1091	57	present				25.8917	25.8917
asegabili	pre3	asega	bili	asega	control	00:15:22	1904-01-01 00:15:22	3.61111	00:01:32	1904-01-01 00:05:22	1904-01-01 00:05:29	1904-01-01 00:00:07	7	1091	1148	57	present				25.8917	25.8917
asegabili	pre3	asega	bili	asega	control	00:15:22	1904-01-01 00:15:22	3.61111	00:01:32	1904-01-01 00:05:32	1904-01-01 00:05:37	1904-01-01 00:00:05	5	1148	1185	37	present				16.9944	16.9944
asegabili	pre3	asega	bili	asega	control	00:15:22	1904-01-01 00:15:22	3.61111	00:01:32	1904-01-01 00:05:48	1904-01-01 00:05:55	1904-01-01 00:00:07	7	1185	1254	69	present				30.9508	30.9508
asegabili	pre3	asega	bili	asega	control	00:15:22	1904-01-01 00:15:22	3.61111	00:01:32	1904-01-01 00:05:59	1904-01-01 00:06:04	1904-01-01 00:00:05	5	1254	1303	49	present				21.9849	21.9849
asegabili	pre3	asega	bili	asega	control	00:15:22	1904-01-01 00:15:22	3.61111	00:01:32	1904-01-01 00:06:10	1904-01-01 00:06:13	1904-01-01 00:00:03	3	1303	1320	17	present				8.25777	8.25777
asegabili	pre3	asega	bili	asega	control	00:15:22	1904-01-01 00:15:22	3.61111	00:01:32	1904-01-01 00:06:24	1904-01-01 00:06:29	1904-01-01 00:00:05	5	1320	1345	25	present				12.6569	12.6569
asegabili	pre3	asega	bili	asega	control	00:15:22	1904-01-01 00:15:22	3.61111	00:01:32	1904-01-01 00:06:48	1904-01-01 00:06:53	1904-01-01 00:00:05	5	1345	1382	37	present				16.9944	16.9944
asegabili	pre3	asega	bili	asega	control	00:15:22	1904-01-01 00:15:22	3.61111	00:01:32	1904-01-01 00:06:57	1904-01-01 00:07:01	1904-01-01 00:00:04	4	1382	1416	34	present				15.3856	15.3856
asegabili	pre3	asega	bili	asega	control	00:15:22	1904-01-01 00:15:22	3.61111	00:01:32	1904-01-01 00:07:20	1904-01-01 00:07:27	1904-01-01 00:00:07	7	1416	1473	57	present				25.8917	25.8917
asegabili	pre3	asega	bili	asega	control	00:15:22	1904-01-01 00:15:22	3.61111	00:01:32	1904-01-01 00:07:31	1904-01-01 00:07:35	1904-01-01 00:00:04	4	1473	1511	38	present				17.0736	17.0736
asegabili	pre3	asega	bili	asega	control	00:15:22	1904-01-01 00:15:22	3.61111	00:01:32	1904-01-01 00:07:37	1904-01-01 00:07:42	1904-01-01 00:00:05	5	1511	1554	43	present				19.4403	19.4403
asegabili	pre3	asega	bili	asega	control	00:15:22	1904-01-01 00:15:22	3.61111	00:01:32	1904-01-01 00:07:51	1904-01-01 00:07:56	1904-01-01 00:00:05	5	1554	1598	44	present				19.8589	19.8589
asegabili	pre3	asega	bili	asega	control	00:15:22	1904-01-01 00:15:22	3.61111	00:01:32	1904-01-01 00:08:01	1904-01-01 00:08:07	1904-01-01 00:00:06	6	1598	1645	47	present				21.4355	21.4355
asegabili	pre3	asega	bili	asega	control	00:15:22	1904-01-01 00:15:22	3.61111	00:01:32	1904-01-01 00:08:46	1904-01-01 00:08:57	1904-01-01 00:00:11	11	1645	1718	73	present				34.1359	34.1359
asegabili	pre3	asega	bili	asega	control	00:15:22	1904-01-01 00:15:22	3.61111	00:01:32	1904-01-01 00:09:05	1904-01-01 00:09:11	1904-01-01 00:00:06	6	1718	1772	54	present				24.3359	24.3359
asegabili	pre3	asega	bili	asega	control	00:15:22	1904-01-01 00:15:22	3.61111	00:01:32	1904-01-01 00:09:17	1904-01-01 00:09:22	1904-01-01 00:00:05	5	1772	1816	44	present				19.8589	19.8589
asegabili	pre3	asega	bili	asega	control	00:15:22	1904-01-01 00:15:22	3.61111	00:01:32	1904-01-01 00:09:26	1904-01-01 00:09:31	1904-01-01 00:00:05	5	1816	1855	39	present				17.7954	17.7954
asegabili	pre3	asega	bili	asega	control	00:15:22	1904-01-01 00:15:22	3.61111	00:01:32	1904-01-01 00:10:13	1904-01-01 00:10:20	1904-01-01 00:00:07	7	1855	1919	64	present				28.8149	28.8149
asegabili	pre3	asega	bili	asega	control	00:15:22	1904-01-01 00:15:22	3.61111	00:01:32	1904-01-01 00:10:27	1904-01-01 00:10:32	1904-01-01 00:00:05	5	1919	1964	45	present				20.28	20.28
asegabili	pre3	asega	bili	asega	control	00:15:22	1904-01-01 00:15:22	3.61111	00:01:32	1904-01-01 00:10:37	1904-01-01 00:10:42	1904-01-01 00:00:05	5	1964	2003	39	present				17.7954	17.7954
asegabili	pre3	asega	bili	asega	control	00:15:22	1904-01-01 00:15:22	3.61111	00:01:32	1904-01-01 00:10:54	1904-01-01 00:11:00	1904-01-01 00:00:06	6	2003	2046	43	present				19.8421	19.8421
asegabili	pre3	asega	bili	asega	control	00:15:22	1904-01-01 00:15:22	3.61111	00:01:32	1904-01-01 00:11:03	1904-01-01 00:11:09	1904-01-01 00:00:06	6	2046	2089	43	present				19.8421	19.8421
asegabili	pre3	asega	bili	asega	control	00:15:22	1904-01-01 00:15:22	3.61111	00:01:32	1904-01-01 00:11:26	1904-01-01 00:11:34	1904-01-01 00:00:08	8	2089	2153	64	present				29.1228	29.1228
asegabili	pre3	asega	bili	asega	control	00:15:22	1904-01-01 00:15:22	3.61111	00:01:32	1904-01-01 00:11:50	1904-01-01 00:11:57	1904-01-01 00:00:07	7	2153	2210	57	present				25.8917	25.8917
asegabili	pre3	asega	bili	asega	control	00:15:22	1904-01-01 00:15:22	3.61111	00:01:32	1904-01-01 00:12:00	1904-01-01 00:12:06	1904-01-01 00:00:06	6	2210	2252	42	present				19.4532	19.4532
asegabili	pre3	asega	bili	asega	control	00:15:22	1904-01-01 00:15:22	3.61111	00:01:32	1904-01-01 00:12:09	1904-01-01 00:12:16	1904-01-01 00:00:07	7	2252	2309	57	present				25.8917	25.8917
asegabili	pre3	asega	bili	asega	control	00:15:22	1904-01-01 00:15:22	3.61111	00:01:32	1904-01-01 00:12:21	1904-01-01 00:12:28	1904-01-01 00:00:07	7	2309	2366	57	present				25.8917	25.8917
asegabili	pre3	asega	bili	asega	control	00:15:22	1904-01-01 00:15:22	3.61111	00:01:32	1904-01-01 00:12:35	1904-01-01 00:12:43	1904-01-01 00:00:08	8	2366	2426	60	present				27.509	27.509
asegabili	pre3	asega	bili	asega	control	00:15:22	1904-01-01 00:15:22	3.61111	00:01:32	1904-01-01 00:12:47	1904-01-01 00:12:51	1904-01-01 00:00:04	4	2426	2451	25	present				11.8393	11.8393
asegabili	pre3	asega	bili	asega	control	00:15:22	1904-01-01 00:15:22	3.61111	00:01:32	1904-01-01 00:14:00	1904-01-01 00:14:06	1904-01-01 00:00:06	6	2451	2505	54	present				24.3359	24.3359
asegabili	pre3	asega	bili	asega	control	00:15:22	1904-01-01 00:15:22	3.61111	00:01:32	1904-01-01 00:14:13	1904-01-01 00:14:19	1904-01-01 00:00:06	6	2505	2561	56	present				25.1839	25.1839
asegabili	pre3	asega	bili	asega	control	00:15:22	1904-01-01 00:15:22	3.61111	00:01:32	1904-01-01 00:14:50	1904-01-01 00:14:58	1904-01-01 00:00:08	8	2561	2625	64	present				29.1228	29.1228
asegabili	pre3	asega	bili	asega	control	00:15:22	1904-01-01 00:15:22	3.61111	00:01:32	1904-01-01 00:15:06	1904-01-01 00:15:12	1904-01-01 00:00:06	6	2625	2679	54	present				24.3359	24.3359
asegabili	pre3	asega	bili	asega	control	00:15:22	1904-01-01 00:15:22	3.61111	00:01:32	1904-01-01 00:15:19	1904-01-01 00:15:26	1904-01-01 00:00:07	7	2679	2735	56	present				25.4824	25.4824
asegabili	pre3	asega	bili	asega	control	00:15:22	1904-01-01 00:15:22	3.61111	00:01:32	1904-01-01 00:15:30	1904-01-01 00:15:35	1904-01-01 00:00:05	5	2735	2774	39	present				17.7954	17.7954
asegabili	pre3	asega	bili	asega	control	00:15:22	1904-01-01 00:15:22	3.61111	00:01:32	1904-01-01 00:16:16	1904-01-01 00:16:23	1904-01-01 00:00:07	7	2774	2836	62	present				27.9705	27.9705
asegabili	pre3	asega	bili	asega	control	00:15:22	1904-01-01 00:15:22	3.61111	00:01:32	1904-01-01 00:16:28	1904-01-01 00:16:35	1904-01-01 00:00:07	7	2836	2891	55	present				25.0756	25.0756
asegabili	pre3	asega	bili	asega	control	00:15:22	1904-01-01 00:15:22	3.61111	00:01:32	1904-01-01 00:16:40	1904-01-01 00:16:46	1904-01-01 00:00:06	6	2891	2935	44	present				20.2351	20.2351
asegabili	pre3	asega	bili	asega	control	00:15:22	1904-01-01 00:15:22	3.61111	00:01:32	1904-01-01 00:16:50	1904-01-01 00:16:55	1904-01-01 00:00:05	5	2935	2972	37	present				16.9944	16.9944
asegabili	pre3	asega	bili	bili	control	00:15:22	1904-01-01 00:15:22	3.61111	00:02:14	1904-01-01 00:02:17	1904-01-01 00:02:27	1904-01-01 00:00:10	10	0	29	29	present	asega collapses at 16:55			19.3782	19.3782
asegabili	pre3	asega	bili	bili	control	00:15:22	1904-01-01 00:15:22	3.61111	00:02:14	1904-01-01 00:02:30	1904-01-01 00:02:37	1904-01-01 00:00:07	7	29	46	17	present	bili start:	1904-01-01 00:02:14		12.6417	12.6417
asegabili	pre3	asega	bili	bili	control	00:15:22	1904-01-01 00:15:22	3.61111	00:02:14	1904-01-01 00:02:40	1904-01-01 00:03:09	1904-01-01 00:00:29	29	46	194	148	present	bili end:	1904-01-01 00:17:36		74.3715	74.3715
asegabili	pre3	asega	bili	bili	control	00:15:22	1904-01-01 00:15:22	3.61111	00:02:14	1904-01-01 00:03:10	1904-01-01 00:03:14	1904-01-01 00:00:04	4	194	215	21	present				10.449	10.449
asegabili	pre3	asega	bili	bili	control	00:15:22	1904-01-01 00:15:22	3.61111	00:02:14	1904-01-01 00:03:18	1904-01-01 00:03:23	1904-01-01 00:00:05	5	215	236	21	absent				11.4485	11.4485
asegabili	pre3	asega	bili	bili	control	00:15:22	1904-01-01 00:15:22	3.61111	00:02:14	1904-01-01 00:03:26	1904-01-01 00:03:32	1904-01-01 00:00:06	6	236	270	34	present				16.5155	16.5155
asegabili	pre3	asega	bili	bili	control	00:15:22	1904-01-01 00:15:22	3.61111	00:02:14	1904-01-01 00:03:34	1904-01-01 00:03:42	1904-01-01 00:00:08	8	270	303	33	present				18.1466	18.1466
asegabili	pre3	asega	bili	bili	control	00:15:22	1904-01-01 00:15:22	3.61111	00:02:14	1904-01-01 00:03:43	1904-01-01 00:03:47	1904-01-01 00:00:04	4	303	321	18	present				9.50922	9.50922
asegabili	pre3	asega	bili	bili	control	00:15:22	1904-01-01 00:15:22	3.61111	00:02:14	1904-01-01 00:03:48	1904-01-01 00:03:58	1904-01-01 00:00:10	10	321	367	46	present				24.073	24.073
asegabili	pre3	asega	bili	bili	control	00:15:22	1904-01-01 00:15:22	3.61111	00:02:14	1904-01-01 00:04:00	1904-01-01 00:04:28	1904-01-01 00:00:28	28	367	483	116	present				63.6551	63.6551
asegabili	pre3	asega	bili	bili	control	00:15:22	1904-01-01 00:15:22	3.61111	00:02:14	1904-01-01 00:04:29	1904-01-01 00:04:32	1904-01-01 00:00:03	3	483	491	8	present				5.62238	5.62238
asegabili	pre3	asega	bili	bili	control	00:15:22	1904-01-01 00:15:22	3.61111	00:02:14	1904-01-01 00:04:32	1904-01-01 00:04:38	1904-01-01 00:00:06	6	491	530	39	absent				18.3127	18.3127
asegabili	pre3	asega	bili	bili	control	00:15:22	1904-01-01 00:15:22	3.61111	00:02:14	1904-01-01 00:04:38	1904-01-01 00:04:43	1904-01-01 00:00:05	5	530	552	22	absent	asega absent:			11.7386	11.7386
asegabili	pre3	asega	bili	bili	control	00:15:22	1904-01-01 00:15:22	3.61111	00:02:14	1904-01-01 00:04:44	1904-01-01 00:04:53	1904-01-01 00:00:09	9	552	599	47	present	1904-01-01 00:03:19	1904-01-01 00:03:26		23.4283	23.4283
asegabili	pre3	asega	bili	bili	control	00:15:22	1904-01-01 00:15:22	3.61111	00:02:14	1904-01-01 00:04:57	1904-01-01 00:05:10	1904-01-01 00:00:13	13	599	664	65	absent	1904-01-01 00:04:32	1904-01-01 00:04:38		32.9079	32.9079
asegabili	pre3	asega	bili	bili	control	00:15:22	1904-01-01 00:15:22	3.61111	00:02:14	1904-01-01 00:05:23	1904-01-01 00:05:49	1904-01-01 00:00:26	26	664	820	156	present	1904-01-01 00:04:55	1904-01-01 00:05:11		74.6085	74.6085
asegabili	pre3	asega	bili	bili	control	00:15:22	1904-01-01 00:15:22	3.61111	00:02:14	1904-01-01 00:05:51	1904-01-01 00:05:55	1904-01-01 00:00:04	4	820	839	19	present	1904-01-01 00:07:47	1904-01-01 00:08:00	changed end of bout to 7:59 because corresponded to end of drinking and	9.81222	9.81222
asegabili	pre3	asega	bili	bili	control	00:15:22	1904-01-01 00:15:22	3.61111	00:02:14	1904-01-01 00:05:56	1904-01-01 00:06:09	1904-01-01 00:00:13	13	839	911	72	present	1904-01-01 00:09:02	1904-01-01 00:09:25		35.213	35.213
asegabili	pre3	asega	bili	bili	control	00:15:22	1904-01-01 00:15:22	3.61111	00:02:14	1904-01-01 00:06:11	1904-01-01 00:06:17	1904-01-01 00:00:06	6	911	932	21	present	1904-01-01 00:10:21	1904-01-01 00:10:52		12.5824	12.5824
asegabili	pre3	asega	bili	bili	control	00:15:22	1904-01-01 00:15:22	3.61111	00:02:14	1904-01-01 00:06:18	1904-01-01 00:06:26	1904-01-01 00:00:08	8	932	972	40	present	1904-01-01 00:11:52	1904-01-01 00:12:06		20.251	20.251
asegabili	pre3	asega	bili	bili	control	00:15:22	1904-01-01 00:15:22	3.61111	00:02:14	1904-01-01 00:06:27	1904-01-01 00:07:02	1904-01-01 00:00:35	35	972	1114	142	present	1904-01-01 00:13:39	1904-01-01 00:14:37		78.7207	78.7207
asegabili	pre3	asega	bili	bili	control	00:15:22	1904-01-01 00:15:22	3.61111	00:02:14	1904-01-01 00:07:08	1904-01-01 00:07:24	1904-01-01 00:00:16	16	1114	1177	63	present	1904-01-01 00:16:24	1904-01-01 00:16:56		35.4521	35.4521
asegabili	pre3	asega	bili	bili	control	00:15:22	1904-01-01 00:15:22	3.61111	00:02:14	1904-01-01 00:07:32	1904-01-01 00:07:39	1904-01-01 00:00:07	7	1177	1196	19	present	Bili drinking at time of asega's collapse			13.2112	13.2112
asegabili	pre3	asega	bili	bili	control	00:15:22	1904-01-01 00:15:22	3.61111	00:02:14	1904-01-01 00:07:40	1904-01-01 00:07:48	1904-01-01 00:00:08	8	1196	1247	51	present				24.0459	24.0459
asegabili	pre3	asega	bili	bili	control	00:15:22	1904-01-01 00:15:22	3.61111	00:02:14	1904-01-01 00:07:48	1904-01-01 00:07:56	1904-01-01 00:00:08	8	1247	1255	8	absent				9.3361	9.3361
asegabili	pre3	asega	bili	bili	control	00:15:22	1904-01-01 00:15:22	3.61111	00:02:14	1904-01-01 00:07:58	1904-01-01 00:08:02	1904-01-01 00:00:04	4	1255	1266	11	present				7.58857	7.58857
asegabili	pre3	asega	bili	bili	control	00:15:22	1904-01-01 00:15:22	3.61111	00:02:14	1904-01-01 00:08:03	1904-01-01 00:08:35	1904-01-01 00:00:32	32	1266	1391	125	present				70.6275	70.6275
asegabili	pre3	asega	bili	bili	control	00:15:22	1904-01-01 00:15:22	3.61111	00:02:14	1904-01-01 00:08:36	1904-01-01 00:08:48	1904-01-01 00:00:12	12	1391	1428	37	present				23.8405	23.8405
asegabili	pre3	asega	bili	bili	control	00:15:22	1904-01-01 00:15:22	3.61111	00:02:14	1904-01-01 00:08:51	1904-01-01 00:08:57	1904-01-01 00:00:06	6	1428	1447	19	present				12.0526	12.0526
asegabili	pre3	asega	bili	bili	control	00:15:22	1904-01-01 00:15:22	3.61111	00:02:14	1904-01-01 00:08:58	1904-01-01 00:09:02	1904-01-01 00:00:04	4	1447	1469	22	present				10.7826	10.7826
asegabili	pre3	asega	bili	bili	control	00:15:22	1904-01-01 00:15:22	3.61111	00:02:14	1904-01-01 00:09:02	1904-01-01 00:09:18	1904-01-01 00:00:16	16	1469	1542	73	absent				38.3361	38.3361
asegabili	pre3	asega	bili	bili	control	00:15:22	1904-01-01 00:15:22	3.61111	00:02:14	1904-01-01 00:09:19	1904-01-01 00:09:24	1904-01-01 00:00:05	5	1542	1560	18	absent				10.619	10.619
asegabili	pre3	asega	bili	bili	control	00:15:22	1904-01-01 00:15:22	3.61111	00:02:14	1904-01-01 00:09:26	1904-01-01 00:09:29	1904-01-01 00:00:03	3	1560	1571	11	present				6.42521	6.42521
asegabili	pre3	asega	bili	bili	control	00:15:22	1904-01-01 00:15:22	3.61111	00:02:14	1904-01-01 00:09:30	1904-01-01 00:09:38	1904-01-01 00:00:08	8	1571	1594	23	present				15.4488	15.4488
asegabili	pre3	asega	bili	bili	control	00:15:22	1904-01-01 00:15:22	3.61111	00:02:14	1904-01-01 00:09:39	1904-01-01 00:09:48	1904-01-01 00:00:09	9	1594	1630	36	present				20.0984	20.0984
asegabili	pre3	asega	bili	bili	control	00:15:22	1904-01-01 00:15:22	3.61111	00:02:14	1904-01-01 00:09:54	1904-01-01 00:09:59	1904-01-01 00:00:05	5	1630	1646	16	present				10.0879	10.0879
asegabili	pre3	asega	bili	bili	control	00:15:22	1904-01-01 00:15:22	3.61111	00:02:14	1904-01-01 00:10:00	1904-01-01 00:10:03	1904-01-01 00:00:03	3	1646	1656	10	present				6.15848	6.15848
asegabili	pre3	asega	bili	bili	control	00:15:22	1904-01-01 00:15:22	3.61111	00:02:14	1904-01-01 00:10:10	1904-01-01 00:10:16	1904-01-01 00:00:06	6	1656	1681	25	present				13.681	13.681
asegabili	pre3	asega	bili	bili	control	00:15:22	1904-01-01 00:15:22	3.61111	00:02:14	1904-01-01 00:10:17	1904-01-01 00:10:21	1904-01-01 00:00:04	4	1681	1691	10	present				7.30742	7.30742
asegabili	pre3	asega	bili	bili	control	00:15:22	1904-01-01 00:15:22	3.61111	00:02:14	1904-01-01 00:10:21	1904-01-01 00:10:39	1904-01-01 00:00:18	18	1691	1763	72	absent				40.1967	40.1967
asegabili	pre3	asega	bili	bili	control	00:15:22	1904-01-01 00:15:22	3.61111	00:02:14	1904-01-01 00:10:41	1904-01-01 00:10:47	1904-01-01 00:00:06	6	1763	1788	25	absent				13.681	13.681
asegabili	pre3	asega	bili	bili	control	00:15:22	1904-01-01 00:15:22	3.61111	00:02:14	1904-01-01 00:10:50	1904-01-01 00:10:52	1904-01-01 00:00:02	2	1788	1795	7	absent				4.19413	4.19413
asegabili	pre3	asega	bili	bili	control	00:15:22	1904-01-01 00:15:22	3.61111	00:02:14	1904-01-01 00:10:52	1904-01-01 00:11:02	1904-01-01 00:00:10	10	1795	1852	57	present				27.641	27.641
asegabili	pre3	asega	bili	bili	control	00:15:22	1904-01-01 00:15:22	3.61111	00:02:14	1904-01-01 00:11:03	1904-01-01 00:11:08	1904-01-01 00:00:05	5	1852	1876	24	present				12.3426	12.3426
asegabili	pre3	asega	bili	bili	control	00:15:22	1904-01-01 00:15:22	3.61111	00:02:14	1904-01-01 00:11:11	1904-01-01 00:11:16	1904-01-01 00:00:05	5	1876	1903	27	present				13.31	13.31
asegabili	pre3	asega	bili	bili	control	00:15:22	1904-01-01 00:15:22	3.61111	00:02:14	1904-01-01 00:11:17	1904-01-01 00:11:42	1904-01-01 00:00:25	25	1903	2018	115	present				60.1825	60.1825
asegabili	pre3	asega	bili	bili	control	00:15:22	1904-01-01 00:15:22	3.61111	00:02:14	1904-01-01 00:11:43	1904-01-01 00:11:45	1904-01-01 00:00:02	2	2018	2021	3	present				2.92511	2.92511
asegabili	pre3	asega	bili	bili	control	00:15:22	1904-01-01 00:15:22	3.61111	00:02:14	1904-01-01 00:11:48	1904-01-01 00:11:52	1904-01-01 00:00:04	4	2021	2034	13	present				8.12316	8.12316
asegabili	pre3	asega	bili	bili	control	00:15:22	1904-01-01 00:15:22	3.61111	00:02:14	1904-01-01 00:11:56	1904-01-01 00:12:02	1904-01-01 00:00:06	6	2034	2066	32	absent				15.8387	15.8387
asegabili	pre3	asega	bili	bili	control	00:15:22	1904-01-01 00:15:22	3.61111	00:02:14	1904-01-01 00:12:03	1904-01-01 00:12:06	1904-01-01 00:00:03	3	2066	2076	10	absent				6.15848	6.15848
asegabili	pre3	asega	bili	bili	control	00:15:22	1904-01-01 00:15:22	3.61111	00:02:14	1904-01-01 00:12:06	1904-01-01 00:12:26	1904-01-01 00:00:20	20	2076	2161	85	present				46.0811	46.0811
asegabili	pre3	asega	bili	bili	control	00:15:22	1904-01-01 00:15:22	3.61111	00:02:14	1904-01-01 00:12:27	1904-01-01 00:12:37	1904-01-01 00:00:10	10	2161	2209	48	present				24.6851	24.6851
asegabili	pre3	asega	bili	bili	control	00:15:22	1904-01-01 00:15:22	3.61111	00:02:14	1904-01-01 00:12:44	1904-01-01 00:12:51	1904-01-01 00:00:07	7	2209	2232	23	present				14.2816	14.2816
asegabili	pre3	asega	bili	bili	control	00:15:22	1904-01-01 00:15:22	3.61111	00:02:14	1904-01-01 00:12:54	1904-01-01 00:13:03	1904-01-01 00:00:09	9	2232	2269	37	present				20.3795	20.3795
asegabili	pre3	asega	bili	bili	control	00:15:22	1904-01-01 00:15:22	3.61111	00:02:14	1904-01-01 00:13:04	1904-01-01 00:13:39	1904-01-01 00:00:35	35	2269	2410	141	present				78.44	78.44
asegabili	pre3	asega	bili	bili	control	00:15:22	1904-01-01 00:15:22	3.61111	00:02:14	1904-01-01 00:13:39	1904-01-01 00:13:54	1904-01-01 00:00:15	15	2410	2472	62	absent				34.0603	34.0603
asegabili	pre3	asega	bili	bili	control	00:15:22	1904-01-01 00:15:22	3.61111	00:02:14	1904-01-01 00:13:56	1904-01-01 00:14:04	1904-01-01 00:00:08	8	2472	2495	23	absent				15.4488	15.4488
asegabili	pre3	asega	bili	bili	control	00:15:22	1904-01-01 00:15:22	3.61111	00:02:14	1904-01-01 00:14:06	1904-01-01 00:14:13	1904-01-01 00:00:07	7	2495	2519	24	absent				14.5465	14.5465
asegabili	pre3	asega	bili	bili	control	00:15:22	1904-01-01 00:15:22	3.61111	00:02:14	1904-01-01 00:14:15	1904-01-01 00:14:21	1904-01-01 00:00:06	6	2519	2539	20	absent				12.317	12.317
asegabili	pre3	asega	bili	bili	control	00:15:22	1904-01-01 00:15:22	3.61111	00:02:14	1904-01-01 00:14:22	1904-01-01 00:14:26	1904-01-01 00:00:04	4	2539	2563	24	absent				11.4782	11.4782
asegabili	pre3	asega	bili	bili	control	00:15:22	1904-01-01 00:15:22	3.61111	00:02:14	1904-01-01 00:14:27	1904-01-01 00:14:37	1904-01-01 00:00:10	10	2563	2614	51	absent				25.6342	25.6342
asegabili	pre3	asega	bili	bili	control	00:15:22	1904-01-01 00:15:22	3.61111	00:02:14	1904-01-01 00:14:38	1904-01-01 00:14:56	1904-01-01 00:00:18	18	2614	2681	67	present				38.8217	38.8217
asegabili	pre3	asega	bili	bili	control	00:15:22	1904-01-01 00:15:22	3.61111	00:02:14	1904-01-01 00:14:59	1904-01-01 00:15:07	1904-01-01 00:00:08	8	2681	2725	44	present				21.5652	21.5652
asegabili	pre3	asega	bili	bili	control	00:15:22	1904-01-01 00:15:22	3.61111	00:02:14	1904-01-01 00:15:10	1904-01-01 00:15:18	1904-01-01 00:00:08	8	2725	2754	29	present				17.0441	17.0441
asegabili	pre3	asega	bili	bili	control	00:15:22	1904-01-01 00:15:22	3.61111	00:02:14	1904-01-01 00:15:19	1904-01-01 00:15:23	1904-01-01 00:00:04	4	2754	2766	12	present				7.85826	7.85826
asegabili	pre3	asega	bili	bili	control	00:15:22	1904-01-01 00:15:22	3.61111	00:02:14	1904-01-01 00:15:24	1904-01-01 00:15:28	1904-01-01 00:00:04	4	2766	2787	21	present				10.449	10.449
asegabili	pre3	asega	bili	bili	control	00:15:22	1904-01-01 00:15:22	3.61111	00:02:14	1904-01-01 00:15:32	1904-01-01 00:16:07	1904-01-01 00:00:35	35	2787	2942	155	present				82.4644	82.4644
asegabili	pre3	asega	bili	bili	control	00:15:22	1904-01-01 00:15:22	3.61111	00:02:14	1904-01-01 00:16:09	1904-01-01 00:16:17	1904-01-01 00:00:08	8	2942	2970	28	present				16.7765	16.7765
asegabili	pre3	asega	bili	bili	control	00:15:22	1904-01-01 00:15:22	3.61111	00:02:14	1904-01-01 00:16:27	1904-01-01 00:16:39	1904-01-01 00:00:12	12	2970	3037	67	absent				32.6878	32.6878
asegabili	pre3	asega	bili	bili	control	00:15:22	1904-01-01 00:15:22	3.61111	00:02:14	1904-01-01 00:16:41	1904-01-01 00:16:44	1904-01-01 00:00:03	3	3037	3051	14	absent				7.28256	7.28256
asegabili	pre3	asega	bili	bili	control	00:15:22	1904-01-01 00:15:22	3.61111	00:02:14	1904-01-01 00:16:48	1904-01-01 00:16:51	1904-01-01 00:00:03	3	3051	3064	13	absent				6.98461	6.98461
asegabili	pre3	asega	bili	bili	control	00:15:22	1904-01-01 00:15:22	3.61111	00:02:14	1904-01-01 00:16:52	1904-01-01 00:16:55	1904-01-01 00:00:03	3	3064	3072	8	absent				5.62238	5.62238
asegabili	pre3	asega	bili	bili	control	00:15:22	1904-01-01 00:15:22	3.61111	00:02:14	1904-01-01 00:17:00	1904-01-01 00:17:06	1904-01-01 00:00:06	6	3072	3109	37	present				17.577	17.577
asegabili	pre3	asega	bili	bili	control	00:15:22	1904-01-01 00:15:22	3.61111	00:02:14	1904-01-01 00:17:07	1904-01-01 00:17:13	1904-01-01 00:00:06	6	3109	3142	33	present				16.1739	16.1739
asegabili	pre3	asega	bili	bili	control	00:15:22	1904-01-01 00:15:22	3.61111	00:02:14	1904-01-01 00:17:16	1904-01-01 00:17:20	1904-01-01 00:00:04	4	3142	3165	23	present				11.1258	11.1258
asegabili	pre3	asega	bili	bili	control	00:15:22	1904-01-01 00:15:22	3.61111	00:02:14	1904-01-01 00:17:34	1904-01-01 00:17:37	1904-01-01 00:00:03	3	3165	3179	14	present				7.28256	7.28256
asegabili	pre2	asega	bili	asega	control	00:23:31	1904-01-01 00:18:53	2.22222	00:01:43	1904-01-01 00:01:44	1904-01-01 00:01:48	1904-01-01 00:00:04	4	0	31	31	present	trial length:	1904-01-01 00:18:53		14.1555	14.1555
asegabili	pre2	asega	bili	asega	control	00:23:31	1904-01-01 00:18:53	2.22222	00:01:43	1904-01-01 00:01:50	1904-01-01 00:01:54	1904-01-01 00:00:04	4	31	77	46	present	dfm start:	1904-01-01 00:01:43		20.5456	20.5456
asegabili	pre2	asega	bili	asega	control	00:23:31	1904-01-01 00:18:53	2.22222	00:01:43	1904-01-01 00:01:55	1904-01-01 00:02:01	1904-01-01 00:00:06	6	77	133	56	present	dfm end:	1904-01-01 00:20:36		25.1839	25.1839
asegabili	pre2	asega	bili	asega	control	00:23:31	1904-01-01 00:18:53	2.22222	00:01:43	1904-01-01 00:02:03	1904-01-01 00:02:07	1904-01-01 00:00:04	4	133	176	43	present				19.2333	19.2333
asegabili	pre2	asega	bili	asega	control	00:23:31	1904-01-01 00:18:53	2.22222	00:01:43	1904-01-01 00:02:33	1904-01-01 00:02:38	1904-01-01 00:00:05	5	176	222	46	present				20.7033	20.7033
asegabili	pre2	asega	bili	asega	control	00:23:31	1904-01-01 00:18:53	2.22222	00:01:43	1904-01-01 00:02:41	1904-01-01 00:02:47	1904-01-01 00:00:06	6	222	272	50	present				22.6637	22.6637
asegabili	pre2	asega	bili	asega	control	00:23:31	1904-01-01 00:18:53	2.22222	00:01:43	1904-01-01 00:03:02	1904-01-01 00:03:07	1904-01-01 00:00:05	5	272	317	45	present				20.28	20.28
asegabili	pre2	asega	bili	asega	control	00:23:31	1904-01-01 00:18:53	2.22222	00:01:43	1904-01-01 00:03:12	1904-01-01 00:03:16	1904-01-01 00:00:04	4	317	342	25	present				11.8393	11.8393
asegabili	pre2	asega	bili	asega	control	00:23:31	1904-01-01 00:18:53	2.22222	00:01:43	1904-01-01 00:03:34	1904-01-01 00:03:37	1904-01-01 00:00:03	3	342	354	12	present				6.69945	6.69945
asegabili	pre2	asega	bili	asega	control	00:23:31	1904-01-01 00:18:53	2.22222	00:01:43	1904-01-01 00:03:38	1904-01-01 00:03:41	1904-01-01 00:00:03	3	354	374	20	present				9.34411	9.34411
asegabili	pre2	asega	bili	asega	control	00:23:31	1904-01-01 00:18:53	2.22222	00:01:43	1904-01-01 00:03:44	1904-01-01 00:03:48	1904-01-01 00:00:04	4	374	404	30	present				13.7545	13.7545
asegabili	pre2	asega	bili	asega	control	00:23:31	1904-01-01 00:18:53	2.22222	00:01:43	1904-01-01 00:03:54	1904-01-01 00:03:59	1904-01-01 00:00:05	5	404	439	35	present				16.211	16.211
asegabili	pre2	asega	bili	asega	control	00:23:31	1904-01-01 00:18:53	2.22222	00:01:43	1904-01-01 00:04:21	1904-01-01 00:04:26	1904-01-01 00:00:05	5	439	490	51	present				22.8474	22.8474
asegabili	pre2	asega	bili	asega	control	00:23:31	1904-01-01 00:18:53	2.22222	00:01:43	1904-01-01 00:04:40	1904-01-01 00:04:45	1904-01-01 00:00:05	5	490	537	47	present				21.1286	21.1286
asegabili	pre2	asega	bili	asega	control	00:23:31	1904-01-01 00:18:53	2.22222	00:01:43	1904-01-01 00:04:50	1904-01-01 00:04:54	1904-01-01 00:00:04	4	537	574	37	present				16.6475	16.6475
asegabili	pre2	asega	bili	asega	control	00:23:31	1904-01-01 00:18:53	2.22222	00:01:43	1904-01-01 00:05:12	1904-01-01 00:05:17	1904-01-01 00:00:05	5	574	625	51	present				22.8474	22.8474
asegabili	pre2	asega	bili	asega	control	00:23:31	1904-01-01 00:18:53	2.22222	00:01:43	1904-01-01 00:05:53	1904-01-01 00:05:56	1904-01-01 00:00:03	3	625	641	16	present				7.91933	7.91933
asegabili	pre2	asega	bili	asega	control	00:23:31	1904-01-01 00:18:53	2.22222	00:01:43	1904-01-01 00:05:57	1904-01-01 00:06:02	1904-01-01 00:00:05	5	641	684	43	present				19.4403	19.4403
asegabili	pre2	asega	bili	asega	control	00:23:31	1904-01-01 00:18:53	2.22222	00:01:43	1904-01-01 00:06:12	1904-01-01 00:06:17	1904-01-01 00:00:05	5	684	735	51	present				22.8474	22.8474
asegabili	pre2	asega	bili	asega	control	00:23:31	1904-01-01 00:18:53	2.22222	00:01:43	1904-01-01 00:06:22	1904-01-01 00:06:26	1904-01-01 00:00:04	4	735	766	31	present				14.1555	14.1555
asegabili	pre2	asega	bili	asega	control	00:23:31	1904-01-01 00:18:53	2.22222	00:01:43	1904-01-01 00:06:46	1904-01-01 00:06:52	1904-01-01 00:00:06	6	766	821	55	present				24.7591	24.7591
asegabili	pre2	asega	bili	asega	control	00:23:31	1904-01-01 00:18:53	2.22222	00:01:43	1904-01-01 00:07:06	1904-01-01 00:07:11	1904-01-01 00:00:05	5	821	869	48	present				21.5559	21.5559
asegabili	pre2	asega	bili	asega	control	00:23:31	1904-01-01 00:18:53	2.22222	00:01:43	1904-01-01 00:07:21	1904-01-01 00:07:23	1904-01-01 00:00:02	2	869	878	9	present				4.75461	4.75461
asegabili	pre2	asega	bili	asega	control	00:23:31	1904-01-01 00:18:53	2.22222	00:01:43	1904-01-01 00:07:38	1904-01-01 00:07:44	1904-01-01 00:00:06	6	878	932	54	present				24.3359	24.3359
asegabili	pre2	asega	bili	asega	control	00:23:31	1904-01-01 00:18:53	2.22222	00:01:43	1904-01-01 00:07:56	1904-01-01 00:08:01	1904-01-01 00:00:05	5	932	978	46	present				20.7033	20.7033
asegabili	pre2	asega	bili	asega	control	00:23:31	1904-01-01 00:18:53	2.22222	00:01:43	1904-01-01 00:08:20	1904-01-01 00:08:27	1904-01-01 00:00:07	7	978	1037	59	present				26.7172	26.7172
asegabili	pre2	asega	bili	asega	control	00:23:31	1904-01-01 00:18:53	2.22222	00:01:43	1904-01-01 00:08:32	1904-01-01 00:08:36	1904-01-01 00:00:04	4	1037	1075	38	present				17.0736	17.0736
asegabili	pre2	asega	bili	asega	control	00:23:31	1904-01-01 00:18:53	2.22222	00:01:43	1904-01-01 00:08:43	1904-01-01 00:08:48	1904-01-01 00:00:05	5	1075	1121	46	present				20.7033	20.7033
asegabili	pre2	asega	bili	asega	control	00:23:31	1904-01-01 00:18:53	2.22222	00:01:43	1904-01-01 00:09:01	1904-01-01 00:09:04	1904-01-01 00:00:03	3	1121	1146	25	present				11.3319	11.3319
asegabili	pre2	asega	bili	asega	control	00:23:31	1904-01-01 00:18:53	2.22222	00:01:43	1904-01-01 00:09:21	1904-01-01 00:09:27	1904-01-01 00:00:06	6	1146	1191	45	present				20.6317	20.6317
asegabili	pre2	asega	bili	asega	control	00:23:31	1904-01-01 00:18:53	2.22222	00:01:43	1904-01-01 00:09:32	1904-01-01 00:09:36	1904-01-01 00:00:04	4	1191	1218	27	present				12.5852	12.5852
asegabili	pre2	asega	bili	asega	control	00:23:31	1904-01-01 00:18:53	2.22222	00:01:43	1904-01-01 00:10:04	1904-01-01 00:10:11	1904-01-01 00:00:07	7	1218	1279	61	present				27.5509	27.5509
asegabili	pre2	asega	bili	asega	control	00:23:31	1904-01-01 00:18:53	2.22222	00:01:43	1904-01-01 00:10:21	1904-01-01 00:10:27	1904-01-01 00:00:06	6	1279	1330	51	present				23.0784	23.0784
asegabili	pre2	asega	bili	asega	control	00:23:31	1904-01-01 00:18:53	2.22222	00:01:43	1904-01-01 00:10:33	1904-01-01 00:10:37	1904-01-01 00:00:04	4	1330	1363	33	present				14.9716	14.9716
asegabili	pre2	asega	bili	asega	control	00:23:31	1904-01-01 00:18:53	2.22222	00:01:43	1904-01-01 00:11:30	1904-01-01 00:11:35	1904-01-01 00:00:05	5	1363	1413	50	present				22.4154	22.4154
asegabili	pre2	asega	bili	asega	control	00:23:31	1904-01-01 00:18:53	2.22222	00:01:43	1904-01-01 00:11:47	1904-01-01 00:11:53	1904-01-01 00:00:06	6	1413	1471	58	present				26.0384	26.0384
asegabili	pre2	asega	bili	asega	control	00:23:31	1904-01-01 00:18:53	2.22222	00:01:43	1904-01-01 00:11:58	1904-01-01 00:12:04	1904-01-01 00:00:06	6	1471	1518	47	present				21.4355	21.4355
asegabili	pre2	asega	bili	asega	control	00:23:31	1904-01-01 00:18:53	2.22222	00:01:43	1904-01-01 00:12:16	1904-01-01 00:12:22	1904-01-01 00:00:06	6	1518	1571	53	present				23.9147	23.9147
asegabili	pre2	asega	bili	asega	control	00:23:31	1904-01-01 00:18:53	2.22222	00:01:43	1904-01-01 00:12:30	1904-01-01 00:12:35	1904-01-01 00:00:05	5	1571	1616	45	present				20.28	20.28
asegabili	pre2	asega	bili	asega	control	00:23:31	1904-01-01 00:18:53	2.22222	00:01:43	1904-01-01 00:12:53	1904-01-01 00:12:59	1904-01-01 00:00:06	6	1616	1669	53	present				23.9147	23.9147
asegabili	pre2	asega	bili	asega	control	00:23:31	1904-01-01 00:18:53	2.22222	00:01:43	1904-01-01 00:13:05	1904-01-01 00:13:11	1904-01-01 00:00:06	6	1669	1714	45	present				20.6317	20.6317
asegabili	pre2	asega	bili	asega	control	00:23:31	1904-01-01 00:18:53	2.22222	00:01:43	1904-01-01 00:13:16	1904-01-01 00:13:20	1904-01-01 00:00:04	4	1714	1747	33	present				14.9716	14.9716
asegabili	pre2	asega	bili	asega	control	00:23:31	1904-01-01 00:18:53	2.22222	00:01:43	1904-01-01 00:13:59	1904-01-01 00:14:04	1904-01-01 00:00:05	5	1747	1800	53	present				23.7151	23.7151
asegabili	pre2	asega	bili	asega	control	00:23:31	1904-01-01 00:18:53	2.22222	00:01:43	1904-01-01 00:14:09	1904-01-01 00:14:15	1904-01-01 00:00:06	6	1800	1854	54	present				24.3359	24.3359
asegabili	pre2	asega	bili	asega	control	00:23:31	1904-01-01 00:18:53	2.22222	00:01:43	1904-01-01 00:14:20	1904-01-01 00:14:25	1904-01-01 00:00:05	5	1854	1901	47	present				21.1286	21.1286
asegabili	pre2	asega	bili	asega	control	00:23:31	1904-01-01 00:18:53	2.22222	00:01:43	1904-01-01 00:14:31	1904-01-01 00:14:36	1904-01-01 00:00:05	5	1901	1947	46	present				20.7033	20.7033
asegabili	pre2	asega	bili	asega	control	00:23:31	1904-01-01 00:18:53	2.22222	00:01:43	1904-01-01 00:14:40	1904-01-01 00:14:44	1904-01-01 00:00:04	4	1947	1964	17	present				9.21623	9.21623
asegabili	pre2	asega	bili	asega	control	00:23:31	1904-01-01 00:18:53	2.22222	00:01:43	1904-01-01 00:14:49	1904-01-01 00:14:55	1904-01-01 00:00:06	6	1964	2008	44	present				20.2351	20.2351
asegabili	pre2	asega	bili	asega	control	00:23:31	1904-01-01 00:18:53	2.22222	00:01:43	1904-01-01 00:14:59	1904-01-01 00:15:04	1904-01-01 00:00:05	5	2008	2036	28	present				13.6484	13.6484
asegabili	pre2	asega	bili	asega	control	00:23:31	1904-01-01 00:18:53	2.22222	00:01:43	1904-01-01 00:15:57	1904-01-01 00:16:02	1904-01-01 00:00:05	5	2036	2074	38	present				17.3929	17.3929
asegabili	pre2	asega	bili	asega	control	00:23:31	1904-01-01 00:18:53	2.22222	00:01:43	1904-01-01 00:16:04	1904-01-01 00:16:11	1904-01-01 00:00:07	7	2074	2137	63	present				28.3919	28.3919
asegabili	pre2	asega	bili	asega	control	00:23:31	1904-01-01 00:18:53	2.22222	00:01:43	1904-01-01 00:16:14	1904-01-01 00:16:20	1904-01-01 00:00:06	6	2137	2188	51	present				23.0784	23.0784
asegabili	pre2	asega	bili	asega	control	00:23:31	1904-01-01 00:18:53	2.22222	00:01:43	1904-01-01 00:16:23	1904-01-01 00:16:33	1904-01-01 00:00:10	10	2188	2256	68	present				31.6534	31.6534
asegabili	pre2	asega	bili	asega	control	00:23:31	1904-01-01 00:18:53	2.22222	00:01:43	1904-01-01 00:16:36	1904-01-01 00:16:42	1904-01-01 00:00:06	6	2256	2306	50	present				22.6637	22.6637
asegabili	pre2	asega	bili	asega	control	00:23:31	1904-01-01 00:18:53	2.22222	00:01:43	1904-01-01 00:16:50	1904-01-01 00:16:56	1904-01-01 00:00:06	6	2306	2347	41	present				19.0684	19.0684
asegabili	pre2	asega	bili	asega	control	00:23:31	1904-01-01 00:18:53	2.22222	00:01:43	1904-01-01 00:17:01	1904-01-01 00:17:06	1904-01-01 00:00:05	5	2347	2384	37	present				16.9944	16.9944
asegabili	pre2	asega	bili	asega	control	00:23:31	1904-01-01 00:18:53	2.22222	00:01:43	1904-01-01 00:17:11	1904-01-01 00:17:18	1904-01-01 00:00:07	7	2384	2441	57	present				25.8917	25.8917
asegabili	pre2	asega	bili	asega	control	00:23:31	1904-01-01 00:18:53	2.22222	00:01:43	1904-01-01 00:17:22	1904-01-01 00:17:26	1904-01-01 00:00:04	4	2441	2470	29	present				13.3587	13.3587
asegabili	pre2	asega	bili	asega	control	00:23:31	1904-01-01 00:18:53	2.22222	00:01:43	1904-01-01 00:17:38	1904-01-01 00:17:42	1904-01-01 00:00:04	4	2470	2489	19	present				9.81222	9.81222
asegabili	pre2	asega	bili	asega	control	00:23:31	1904-01-01 00:18:53	2.22222	00:01:43	1904-01-01 00:17:48	1904-01-01 00:17:53	1904-01-01 00:00:05	5	2489	2531	42	present				19.0244	19.0244
asegabili	pre2	asega	bili	asega	control	00:23:31	1904-01-01 00:18:53	2.22222	00:01:43	1904-01-01 00:18:00	1904-01-01 00:18:05	1904-01-01 00:00:05	5	2531	2563	32	present				15.0749	15.0749
asegabili	pre2	asega	bili	asega	control	00:23:31	1904-01-01 00:18:53	2.22222	00:01:43	1904-01-01 00:19:03	1904-01-01 00:19:08	1904-01-01 00:00:05	5	2563	2600	37	present				16.9944	16.9944
asegabili	pre2	asega	bili	asega	control	00:23:31	1904-01-01 00:18:53	2.22222	00:01:43	1904-01-01 00:19:12	1904-01-01 00:19:16	1904-01-01 00:00:04	4	2600	2625	25	present	bili absent:	(after drip stop for Bili!)		11.8393	11.8393
asegabili	pre2	asega	bili	asega	control	00:23:31	1904-01-01 00:18:53	2.22222	00:01:43	1904-01-01 00:19:22	1904-01-01 00:19:26	1904-01-01 00:00:04	4	2625	2652	27	present	1904-01-01 00:20:41	1904-01-01 00:21:17		12.5852	12.5852
asegabili	pre2	asega	bili	asega	control	00:23:31	1904-01-01 00:18:53	2.22222	00:01:43	1904-01-01 00:19:33	1904-01-01 00:19:38	1904-01-01 00:00:05	5	2652	2676	24	present				12.3426	12.3426
asegabili	pre2	asega	bili	asega	control	00:23:31	1904-01-01 00:18:53	2.22222	00:01:43	1904-01-01 00:19:48	1904-01-01 00:19:54	1904-01-01 00:00:06	6	2676	2725	49	present				22.2516	22.2516
asegabili	pre2	asega	bili	asega	control	00:23:31	1904-01-01 00:18:53	2.22222	00:01:43	1904-01-01 00:19:58	1904-01-01 00:20:03	1904-01-01 00:00:05	5	2725	2764	39	present				17.7954	17.7954
asegabili	pre2	asega	bili	asega	control	00:23:31	1904-01-01 00:18:53	2.22222	00:01:43	1904-01-01 00:20:11	1904-01-01 00:20:16	1904-01-01 00:00:05	5	2764	2800	36	present	trial end (asega NOT drinking)			16.6003	16.6003
asegabili	pre2	asega	bili	bili	control	00:23:31	1904-01-01 00:18:53	2.22222	00:01:22	1904-01-01 00:01:22	1904-01-01 00:01:33	1904-01-01 00:00:11	11	1	46	45	present	bili trial begin:	1904-01-01 00:01:22		24.8455	24.8455
asegabili	pre2	asega	bili	bili	control	00:23:31	1904-01-01 00:18:53	2.22222	00:01:22	1904-01-01 00:01:36	1904-01-01 00:01:38	1904-01-01 00:00:02	2	46	55	9	present	bili trial end:	1904-01-01 00:20:15		4.75461	4.75461
asegabili	pre2	asega	bili	bili	control	00:23:31	1904-01-01 00:18:53	2.22222	00:01:22	1904-01-01 00:01:39	1904-01-01 00:01:46	1904-01-01 00:00:07	7	55	78	23	present				14.2816	14.2816
asegabili	pre2	asega	bili	bili	control	00:23:31	1904-01-01 00:18:53	2.22222	00:01:22	1904-01-01 00:01:54	1904-01-01 00:02:06	1904-01-01 00:00:12	12	78	125	47	absent				26.5199	26.5199
asegabili	pre2	asega	bili	bili	control	00:23:31	1904-01-01 00:18:53	2.22222	00:01:22	1904-01-01 00:02:10	1904-01-01 00:02:21	1904-01-01 00:00:11	11	125	170	45	present				24.8455	24.8455
asegabili	pre2	asega	bili	bili	control	00:23:31	1904-01-01 00:18:53	2.22222	00:01:22	1904-01-01 00:02:26	1904-01-01 00:02:34	1904-01-01 00:00:08	8	170	209	39	present				19.9351	19.9351
asegabili	pre2	asega	bili	bili	control	00:23:31	1904-01-01 00:18:53	2.22222	00:01:22	1904-01-01 00:02:36	1904-01-01 00:02:55	1904-01-01 00:00:19	19	209	277	68	present				40.245	40.245
asegabili	pre2	asega	bili	bili	control	00:23:31	1904-01-01 00:18:53	2.22222	00:01:22	1904-01-01 00:02:55	1904-01-01 00:03:03	1904-01-01 00:00:08	8	277	299	22	absent				15.1771	15.1771
asegabili	pre2	asega	bili	bili	control	00:23:31	1904-01-01 00:18:53	2.22222	00:01:22	1904-01-01 00:03:03	1904-01-01 00:03:16	1904-01-01 00:00:13	13	299	340	41	present				26.0699	26.0699
asegabili	pre2	asega	bili	bili	control	00:23:31	1904-01-01 00:18:53	2.22222	00:01:22	1904-01-01 00:03:17	1904-01-01 00:03:56	1904-01-01 00:00:39	39	340	468	128	present				79.5312	79.5312
asegabili	pre2	asega	bili	bili	control	00:23:31	1904-01-01 00:18:53	2.22222	00:01:22	1904-01-01 00:04:01	1904-01-01 00:04:27	1904-01-01 00:00:26	26	468	555	87	present				53.4617	53.4617
asegabili	pre2	asega	bili	bili	control	00:23:31	1904-01-01 00:18:53	2.22222	00:01:22	1904-01-01 00:04:32	1904-01-01 00:04:44	1904-01-01 00:00:12	12	555	589	34	present				23.0381	23.0381
asegabili	pre2	asega	bili	bili	control	00:23:31	1904-01-01 00:18:53	2.22222	00:01:22	1904-01-01 00:04:46	1904-01-01 00:05:08	1904-01-01 00:00:22	22	589	660	71	present				44.5453	44.5453
asegabili	pre2	asega	bili	bili	control	00:23:31	1904-01-01 00:18:53	2.22222	00:01:22	1904-01-01 00:05:23	1904-01-01 00:05:29	1904-01-01 00:00:06	6	660	680	20	absent				12.317	12.317
asegabili	pre2	asega	bili	bili	control	00:23:31	1904-01-01 00:18:53	2.22222	00:01:22	1904-01-01 00:05:29	1904-01-01 00:06:06	1904-01-01 00:00:37	37	680	845	165	present				87.5146	87.5146
asegabili	pre2	asega	bili	bili	control	00:23:31	1904-01-01 00:18:53	2.22222	00:01:22	1904-01-01 00:06:06	1904-01-01 00:06:11	1904-01-01 00:00:05	5	845	860	15	absent				9.82283	9.82283
asegabili	pre2	asega	bili	bili	control	00:23:31	1904-01-01 00:18:53	2.22222	00:01:22	1904-01-01 00:06:12	1904-01-01 00:06:18	1904-01-01 00:00:06	6	860	878	18	absent				11.7874	11.7874
asegabili	pre2	asega	bili	bili	control	00:23:31	1904-01-01 00:18:53	2.22222	00:01:22	1904-01-01 00:06:20	1904-01-01 00:06:32	1904-01-01 00:00:12	12	878	923	45	present				25.9716	25.9716
asegabili	pre2	asega	bili	bili	control	00:23:31	1904-01-01 00:18:53	2.22222	00:01:22	1904-01-01 00:06:39	1904-01-01 00:07:08	1904-01-01 00:00:29	29	923	1057	134	present				69.9931	69.9931
asegabili	pre2	asega	bili	bili	control	00:23:31	1904-01-01 00:18:53	2.22222	00:01:22	1904-01-01 00:07:13	1904-01-01 00:07:27	1904-01-01 00:00:14	14	1057	1123	66	present				34.1891	34.1891
asegabili	pre2	asega	bili	bili	control	00:23:31	1904-01-01 00:18:53	2.22222	00:01:22	1904-01-01 00:07:29	1904-01-01 00:07:37	1904-01-01 00:00:08	8	1123	1152	29	present				17.0441	17.0441
asegabili	pre2	asega	bili	bili	control	00:23:31	1904-01-01 00:18:53	2.22222	00:01:22	1904-01-01 00:07:38	1904-01-01 00:07:42	1904-01-01 00:00:04	4	1152	1177	25	present				11.8393	11.8393
asegabili	pre2	asega	bili	bili	control	00:23:31	1904-01-01 00:18:53	2.22222	00:01:22	1904-01-01 00:07:42	1904-01-01 00:07:55	1904-01-01 00:00:13	13	1177	1227	50	absent				28.4773	28.4773
asegabili	pre2	asega	bili	bili	control	00:23:31	1904-01-01 00:18:53	2.22222	00:01:22	1904-01-01 00:07:55	1904-01-01 00:07:58	1904-01-01 00:00:03	3	1227	1238	11	present				6.42521	6.42521
asegabili	pre2	asega	bili	bili	control	00:23:31	1904-01-01 00:18:53	2.22222	00:01:22	1904-01-01 00:07:59	1904-01-01 00:08:38	1904-01-01 00:00:39	39	1238	1431	193	present				98.0888	98.0888
asegabili	pre2	asega	bili	bili	control	00:23:31	1904-01-01 00:18:53	2.22222	00:01:22	1904-01-01 00:08:40	1904-01-01 00:09:16	1904-01-01 00:00:36	36	1431	1599	168	present				87.3908	87.3908
asegabili	pre2	asega	bili	bili	control	00:23:31	1904-01-01 00:18:53	2.22222	00:01:22	1904-01-01 00:09:16	1904-01-01 00:09:32	1904-01-01 00:00:16	16	1599	1659	60	absent				34.6288	34.6288
asegabili	pre2	asega	bili	bili	control	00:23:31	1904-01-01 00:18:53	2.22222	00:01:22	1904-01-01 00:09:34	1904-01-01 00:09:37	1904-01-01 00:00:03	3	1659	1672	13	present				6.98461	6.98461
asegabili	pre2	asega	bili	bili	control	00:23:31	1904-01-01 00:18:53	2.22222	00:01:22	1904-01-01 00:09:38	1904-01-01 00:10:02	1904-01-01 00:00:24	24	1672	1797	125	present				62.3664	62.3664
asegabili	pre2	asega	bili	bili	control	00:23:31	1904-01-01 00:18:53	2.22222	00:01:22	1904-01-01 00:10:08	1904-01-01 00:10:16	1904-01-01 00:00:08	8	1797	1834	37	present				19.3189	19.3189
asegabili	pre2	asega	bili	bili	control	00:23:31	1904-01-01 00:18:53	2.22222	00:01:22	1904-01-01 00:10:23	1904-01-01 00:10:32	1904-01-01 00:00:09	9	1834	1878	44	present				22.4662	22.4662
asegabili	pre2	asega	bili	bili	control	00:23:31	1904-01-01 00:18:53	2.22222	00:01:22	1904-01-01 00:10:32	1904-01-01 00:10:34	1904-01-01 00:00:02	2	1878	1890	12	absent				5.73912	5.73912
asegabili	pre2	asega	bili	bili	control	00:23:31	1904-01-01 00:18:53	2.22222	00:01:22	1904-01-01 00:10:39	1904-01-01 00:11:06	1904-01-01 00:00:27	27	1890	2011	121	absent	asega absent:			64.0385	64.0385
asegabili	pre2	asega	bili	bili	control	00:23:31	1904-01-01 00:18:53	2.22222	00:01:22	1904-01-01 00:11:06	1904-01-01 00:11:11	1904-01-01 00:00:05	5	2011	2033	22	present	1904-01-01 00:01:50	1904-01-01 00:02:09		11.7386	11.7386
asegabili	pre2	asega	bili	bili	control	00:23:31	1904-01-01 00:18:53	2.22222	00:01:22	1904-01-01 00:11:16	1904-01-01 00:11:20	1904-01-01 00:00:04	4	2033	2049	16	present	1904-01-01 00:02:55	1904-01-01 00:03:03		8.9326	8.9326
asegabili	pre2	asega	bili	bili	control	00:23:31	1904-01-01 00:18:53	2.22222	00:01:22	1904-01-01 00:11:26	1904-01-01 00:11:45	1904-01-01 00:00:19	19	2049	2133	84	present	1904-01-01 00:05:08	1904-01-01 00:05:29		44.7243	44.7243
asegabili	pre2	asega	bili	bili	control	00:23:31	1904-01-01 00:18:53	2.22222	00:01:22	1904-01-01 00:11:45	1904-01-01 00:12:00	1904-01-01 00:00:15	15	2133	2200	67	present	1904-01-01 00:06:06	1904-01-01 00:06:21		35.5109	35.5109
asegabili	pre2	asega	bili	bili	control	00:23:31	1904-01-01 00:18:53	2.22222	00:01:22	1904-01-01 00:12:03	1904-01-01 00:12:11	1904-01-01 00:00:08	8	2200	2233	33	present	1904-01-01 00:07:42	1904-01-01 00:07:55		18.1466	18.1466
asegabili	pre2	asega	bili	bili	control	00:23:31	1904-01-01 00:18:53	2.22222	00:01:22	1904-01-01 00:12:13	1904-01-01 00:12:16	1904-01-01 00:00:03	3	2233	2248	15	present	1904-01-01 00:09:16	1904-01-01 00:09:40		7.59412	7.59412
asegabili	pre2	asega	bili	bili	control	00:23:31	1904-01-01 00:18:53	2.22222	00:01:22	1904-01-01 00:12:16	1904-01-01 00:12:21	1904-01-01 00:00:05	5	2248	2267	19	absent	1904-01-01 00:10:32	1904-01-01 00:11:06		10.8896	10.8896
asegabili	pre2	asega	bili	bili	control	00:23:31	1904-01-01 00:18:53	2.22222	00:01:22	1904-01-01 00:12:22	1904-01-01 00:12:26	1904-01-01 00:00:04	4	2267	2280	13	absent	1904-01-01 00:12:16	1904-01-01 00:12:26		8.12316	8.12316
asegabili	pre2	asega	bili	bili	control	00:23:31	1904-01-01 00:18:53	2.22222	00:01:22	1904-01-01 00:12:26	1904-01-01 00:12:45	1904-01-01 00:00:19	19	2280	2365	85	present	1904-01-01 00:12:59	1904-01-01 00:13:32	changed to 13:33 to fit both bouts	45.0201	45.0201
asegabili	pre2	asega	bili	bili	control	00:23:31	1904-01-01 00:18:53	2.22222	00:01:22	1904-01-01 00:12:47	1904-01-01 00:12:59	1904-01-01 00:00:12	12	2365	2414	49	present	1904-01-01 00:14:50	1904-01-01 00:15:33		27.0785	27.0785
asegabili	pre2	asega	bili	bili	control	00:23:31	1904-01-01 00:18:53	2.22222	00:01:22	1904-01-01 00:13:02	1904-01-01 00:13:10	1904-01-01 00:00:08	8	2414	2446	32	absent	1904-01-01 00:17:07	1904-01-01 00:17:13	bout end changed to 17:14!	17.8652	17.8652
asegabili	pre2	asega	bili	bili	control	00:23:31	1904-01-01 00:18:53	2.22222	00:01:22	1904-01-01 00:13:16	1904-01-01 00:13:20	1904-01-01 00:00:04	4	2446	2460	14	absent	1904-01-01 00:17:50	1904-01-01 00:18:39		8.38826	8.38826
asegabili	pre2	asega	bili	bili	control	00:23:31	1904-01-01 00:18:53	2.22222	00:01:22	1904-01-01 00:13:22	1904-01-01 00:13:33	1904-01-01 00:00:11	11	2460	2517	57	absent				28.4894	28.4894
asegabili	pre2	asega	bili	bili	control	00:23:31	1904-01-01 00:18:53	2.22222	00:01:22	1904-01-01 00:13:34	1904-01-01 00:13:54	1904-01-01 00:00:20	20	2517	2606	89	present				47.2492	47.2492
asegabili	pre2	asega	bili	bili	control	00:23:31	1904-01-01 00:18:53	2.22222	00:01:22	1904-01-01 00:13:57	1904-01-01 00:14:50	1904-01-01 00:00:53	53	2606	2830	224	present				121.755	121.755
asegabili	pre2	asega	bili	bili	control	00:23:31	1904-01-01 00:18:53	2.22222	00:01:22	1904-01-01 00:14:50	1904-01-01 00:14:58	1904-01-01 00:00:08	8	2830	2861	31	absent				17.5879	17.5879
asegabili	pre2	asega	bili	bili	control	00:23:31	1904-01-01 00:18:53	2.22222	00:01:22	1904-01-01 00:14:59	1904-01-01 00:15:23	1904-01-01 00:00:24	24	2861	2956	95	absent				53.317	53.317
asegabili	pre2	asega	bili	bili	control	00:23:31	1904-01-01 00:18:53	2.22222	00:01:22	1904-01-01 00:15:27	1904-01-01 00:15:30	1904-01-01 00:00:03	3	2956	2966	10	absent				6.15848	6.15848
asegabili	pre2	asega	bili	bili	control	00:23:31	1904-01-01 00:18:53	2.22222	00:01:22	1904-01-01 00:15:36	1904-01-01 00:15:55	1904-01-01 00:00:19	19	2966	3020	54	present				36.5221	36.5221
asegabili	pre2	asega	bili	bili	control	00:23:31	1904-01-01 00:18:53	2.22222	00:01:22	1904-01-01 00:16:06	1904-01-01 00:16:11	1904-01-01 00:00:05	5	3020	3044	24	present				12.3426	12.3426
asegabili	pre2	asega	bili	bili	control	00:23:31	1904-01-01 00:18:53	2.22222	00:01:22	1904-01-01 00:16:13	1904-01-01 00:16:44	1904-01-01 00:00:31	31	3044	3164	120	present				68.1188	68.1188
asegabili	pre2	asega	bili	bili	control	00:23:31	1904-01-01 00:18:53	2.22222	00:01:22	1904-01-01 00:16:46	1904-01-01 00:17:07	1904-01-01 00:00:21	21	3164	3259	95	present				50.0726	50.0726
asegabili	pre2	asega	bili	bili	control	00:23:31	1904-01-01 00:18:53	2.22222	00:01:22	1904-01-01 00:17:07	1904-01-01 00:17:14	1904-01-01 00:00:07	7	3259	3287	28	absent				15.6321	15.6321
asegabili	pre2	asega	bili	bili	control	00:23:31	1904-01-01 00:18:53	2.22222	00:01:22	1904-01-01 00:17:14	1904-01-01 00:17:18	1904-01-01 00:00:04	4	3287	3298	11	present				7.58857	7.58857
asegabili	pre2	asega	bili	bili	control	00:23:31	1904-01-01 00:18:53	2.22222	00:01:22	1904-01-01 00:17:19	1904-01-01 00:17:21	1904-01-01 00:00:02	2	3298	3305	7	present				4.19413	4.19413
asegabili	pre2	asega	bili	bili	control	00:23:31	1904-01-01 00:18:53	2.22222	00:01:22	1904-01-01 00:17:24	1904-01-01 00:17:30	1904-01-01 00:00:06	6	3305	3334	29	present				14.8732	14.8732
asegabili	pre2	asega	bili	bili	control	00:23:31	1904-01-01 00:18:53	2.22222	00:01:22	1904-01-01 00:17:32	1904-01-01 00:17:36	1904-01-01 00:00:04	4	3334	3346	12	present				7.85826	7.85826
asegabili	pre2	asega	bili	bili	control	00:23:31	1904-01-01 00:18:53	2.22222	00:01:22	1904-01-01 00:17:44	1904-01-01 00:17:50	1904-01-01 00:00:06	6	3346	3369	23	present				13.1223	13.1223
asegabili	pre2	asega	bili	bili	control	00:23:31	1904-01-01 00:18:53	2.22222	00:01:22	1904-01-01 00:17:50	1904-01-01 00:18:06	1904-01-01 00:00:16	16	3369	3439	70	absent				37.446	37.446
asegabili	pre2	asega	bili	bili	control	00:23:31	1904-01-01 00:18:53	2.22222	00:01:22	1904-01-01 00:18:34	1904-01-01 00:18:39	1904-01-01 00:00:05	5	3439	3460	21	absent				11.4485	11.4485
asegabili	pre2	asega	bili	bili	control	00:23:31	1904-01-01 00:18:53	2.22222	00:01:22	1904-01-01 00:18:41	1904-01-01 00:18:52	1904-01-01 00:00:11	11	3460	3495	35	present				22.1405	22.1405
asegabili	pre2	asega	bili	bili	control	00:23:31	1904-01-01 00:18:53	2.22222	00:01:22	1904-01-01 00:18:58	1904-01-01 00:19:21	1904-01-01 00:00:23	23	3495	3584	89	present				50.5309	50.5309
asegabili	pre2	asega	bili	bili	control	00:23:31	1904-01-01 00:18:53	2.22222	00:01:22	1904-01-01 00:19:26	1904-01-01 00:19:27	1904-01-01 00:00:01	1	3584	3586	2	present				1.66829	1.66829
asegabili	pre2	asega	bili	bili	control	00:23:31	1904-01-01 00:18:53	2.22222	00:01:22	1904-01-01 00:19:35	1904-01-01 00:19:40	1904-01-01 00:00:05	5	3586	3606	20	present				11.1658	11.1658
asegabili	pre2	asega	bili	bili	control	00:23:31	1904-01-01 00:18:53	2.22222	00:01:22	1904-01-01 00:19:43	1904-01-01 00:19:45	1904-01-01 00:00:02	2	3606	3608	2	present	drip stop at 20:15, Bili not drinking			2.33403	2.33403
asegabili	pre1	asega	bili	asega	control	00:07:56	1904-01-01 00:07:56	1.80556	00:03:05	1904-01-01 00:03:05	1904-01-01 00:03:11	1904-01-01 00:00:06	6	1	27	26	present				13.9692	13.9692
asegabili	pre1	asega	bili	asega	control	00:07:56	1904-01-01 00:07:56	1.80556	00:03:05	1904-01-01 00:03:14	1904-01-01 00:03:21	1904-01-01 00:00:07	7	27	102	75	present	trial length:	1904-01-01 00:07:56	(asega collapse)	33.5493	33.5493
asegabili	pre1	asega	bili	asega	control	00:07:56	1904-01-01 00:07:56	1.80556	00:03:05	1904-01-01 00:03:24	1904-01-01 00:03:30	1904-01-01 00:00:06	6	102	165	63	present	asega dfm trial start:	1904-01-01 00:03:05		28.1973	28.1973
asegabili	pre1	asega	bili	asega	control	00:07:56	1904-01-01 00:07:56	1.80556	00:03:05	1904-01-01 00:03:32	1904-01-01 00:03:39	1904-01-01 00:00:07	7	165	229	64	present	trial end:	1904-01-01 00:11:01		28.8149	28.8149
asegabili	pre1	asega	bili	asega	control	00:07:56	1904-01-01 00:07:56	1.80556	00:03:05	1904-01-01 00:03:42	1904-01-01 00:03:48	1904-01-01 00:00:06	6	229	295	66	present				29.5045	29.5045
asegabili	pre1	asega	bili	asega	control	00:07:56	1904-01-01 00:07:56	1.80556	00:03:05	1904-01-01 00:03:51	1904-01-01 00:03:58	1904-01-01 00:00:07	7	295	358	63	present				28.3919	28.3919
asegabili	pre1	asega	bili	asega	control	00:07:56	1904-01-01 00:07:56	1.80556	00:03:05	1904-01-01 00:04:00	1904-01-01 00:04:06	1904-01-01 00:00:06	6	358	408	50	present				22.6637	22.6637
asegabili	pre1	asega	bili	asega	control	00:07:56	1904-01-01 00:07:56	1.80556	00:03:05	1904-01-01 00:04:08	1904-01-01 00:04:13	1904-01-01 00:00:05	5	408	451	43	present				19.4403	19.4403
asegabili	pre1	asega	bili	asega	control	00:07:56	1904-01-01 00:07:56	1.80556	00:03:05	1904-01-01 00:04:24	1904-01-01 00:04:28	1904-01-01 00:00:04	4	451	483	32	present				14.5614	14.5614
asegabili	pre1	asega	bili	asega	control	00:07:56	1904-01-01 00:07:56	1.80556	00:03:05	1904-01-01 00:04:29	1904-01-01 00:04:32	1904-01-01 00:00:03	3	483	493	10	present				6.15848	6.15848
asegabili	pre1	asega	bili	asega	control	00:07:56	1904-01-01 00:07:56	1.80556	00:03:05	1904-01-01 00:04:52	1904-01-01 00:04:56	1904-01-01 00:00:04	4	493	523	30	present				13.7545	13.7545
asegabili	pre1	asega	bili	asega	control	00:07:56	1904-01-01 00:07:56	1.80556	00:03:05	1904-01-01 00:04:58	1904-01-01 00:05:02	1904-01-01 00:00:04	4	523	535	12	present				7.85826	7.85826
asegabili	pre1	asega	bili	asega	control	00:07:56	1904-01-01 00:07:56	1.80556	00:03:05	1904-01-01 00:05:03	1904-01-01 00:05:12	1904-01-01 00:00:09	9	535	571	36	present				20.0984	20.0984
asegabili	pre1	asega	bili	asega	control	00:07:56	1904-01-01 00:07:56	1.80556	00:03:05	1904-01-01 00:05:13	1904-01-01 00:05:21	1904-01-01 00:00:08	8	571	611	40	present				20.251	20.251
asegabili	pre1	asega	bili	asega	control	00:07:56	1904-01-01 00:07:56	1.80556	00:03:05	1904-01-01 00:05:25	1904-01-01 00:05:28	1904-01-01 00:00:03	3	611	622	11	present				6.42521	6.42521
asegabili	pre1	asega	bili	asega	control	00:07:56	1904-01-01 00:07:56	1.80556	00:03:05	1904-01-01 00:05:32	1904-01-01 00:05:38	1904-01-01 00:00:06	6	622	642	20	present				12.317	12.317
asegabili	pre1	asega	bili	asega	control	00:07:56	1904-01-01 00:07:56	1.80556	00:03:05	1904-01-01 00:05:42	1904-01-01 00:05:48	1904-01-01 00:00:06	6	642	670	28	present				14.5651	14.5651
asegabili	pre1	asega	bili	asega	control	00:07:56	1904-01-01 00:07:56	1.80556	00:03:05	1904-01-01 00:05:50	1904-01-01 00:05:57	1904-01-01 00:00:07	7	670	701	31	present				16.4929	16.4929
asegabili	pre1	asega	bili	asega	control	00:07:56	1904-01-01 00:07:56	1.80556	00:03:05	1904-01-01 00:06:09	1904-01-01 00:06:14	1904-01-01 00:00:05	5	701	720	19	present				10.8896	10.8896
asegabili	pre1	asega	bili	asega	control	00:07:56	1904-01-01 00:07:56	1.80556	00:03:05	1904-01-01 00:06:16	1904-01-01 00:06:18	1904-01-01 00:00:02	2	720	723	3	present				2.92511	2.92511
asegabili	pre1	asega	bili	asega	control	00:07:56	1904-01-01 00:07:56	1.80556	00:03:05	1904-01-01 00:06:21	1904-01-01 00:06:30	1904-01-01 00:00:09	9	723	761	38	present				20.6646	20.6646
asegabili	pre1	asega	bili	asega	control	00:07:56	1904-01-01 00:07:56	1.80556	00:03:05	1904-01-01 00:06:33	1904-01-01 00:06:37	1904-01-01 00:00:04	4	761	779	18	present				9.50922	9.50922
asegabili	pre1	asega	bili	asega	control	00:07:56	1904-01-01 00:07:56	1.80556	00:03:05	1904-01-01 00:06:39	1904-01-01 00:06:41	1904-01-01 00:00:02	2	779	787	8	present				4.4663	4.4663
asegabili	pre1	asega	bili	asega	control	00:07:56	1904-01-01 00:07:56	1.80556	00:03:05	1904-01-01 00:06:42	1904-01-01 00:06:49	1904-01-01 00:00:07	7	787	817	30	present				16.2006	16.2006
asegabili	pre1	asega	bili	asega	control	00:07:56	1904-01-01 00:07:56	1.80556	00:03:05	1904-01-01 00:06:55	1904-01-01 00:07:03	1904-01-01 00:00:08	8	817	849	32	present				17.8652	17.8652
asegabili	pre1	asega	bili	asega	control	00:07:56	1904-01-01 00:07:56	1.80556	00:03:05	1904-01-01 00:07:39	1904-01-01 00:07:43	1904-01-01 00:00:04	4	849	865	16	present				8.9326	8.9326
asegabili	pre1	asega	bili	asega	control	00:07:56	1904-01-01 00:07:56	1.80556	00:03:05	1904-01-01 00:07:44	1904-01-01 00:07:47	1904-01-01 00:00:03	3	865	876	11	present				6.42521	6.42521
asegabili	pre1	asega	bili	asega	control	00:07:56	1904-01-01 00:07:56	1.80556	00:03:05	1904-01-01 00:07:50	1904-01-01 00:07:54	1904-01-01 00:00:04	4	876	890	14	present				8.38826	8.38826
asegabili	pre1	asega	bili	asega	control	00:07:56	1904-01-01 00:07:56	1.80556	00:03:05	1904-01-01 00:07:55	1904-01-01 00:07:58	1904-01-01 00:00:03	3	890	899	9	present				5.8937	5.8937
asegabili	pre1	asega	bili	asega	control	00:07:56	1904-01-01 00:07:56	1.80556	00:03:05	1904-01-01 00:08:03	1904-01-01 00:08:09	1904-01-01 00:00:06	6	899	926	27	present				14.2638	14.2638
asegabili	pre1	asega	bili	asega	control	00:07:56	1904-01-01 00:07:56	1.80556	00:03:05	1904-01-01 00:08:11	1904-01-01 00:08:15	1904-01-01 00:00:04	4	926	939	13	present				8.12316	8.12316
asegabili	pre1	asega	bili	asega	control	00:07:56	1904-01-01 00:07:56	1.80556	00:03:05	1904-01-01 00:08:16	1904-01-01 00:08:18	1904-01-01 00:00:02	2	939	943	4	present				3.33657	3.33657
asegabili	pre1	asega	bili	asega	control	00:07:56	1904-01-01 00:07:56	1.80556	00:03:05	1904-01-01 00:08:34	1904-01-01 00:08:35	1904-01-01 00:00:01	1	943	944	1	present				1.16701	1.16701
asegabili	pre1	asega	bili	asega	control	00:07:56	1904-01-01 00:07:56	1.80556	00:03:05	1904-01-01 00:08:38	1904-01-01 00:08:39	1904-01-01 00:00:01	1	944	945	1	present				1.16701	1.16701
asegabili	pre1	asega	bili	asega	control	00:07:56	1904-01-01 00:07:56	1.80556	00:03:05	1904-01-01 00:08:48	1904-01-01 00:08:52	1904-01-01 00:00:04	4	945	950	5	present				5.31808	5.31808
asegabili	pre1	asega	bili	asega	control	00:07:56	1904-01-01 00:07:56	1.80556	00:03:05	1904-01-01 00:09:09	1904-01-01 00:09:12	1904-01-01 00:00:03	3	950	960	10	present	00:09:14 asega's nipple falls out			6.15848	6.15848
asegabili	pre1	asega	bili	asega	control	00:07:56	1904-01-01 00:07:56	1.80556	00:03:05	1904-01-01 00:09:26	1904-01-01 00:09:30	1904-01-01 00:00:04	4	960	994	34	present	00:09:26 asega's nipple returned to place			15.3856	15.3856
asegabili	pre1	asega	bili	asega	control	00:07:56	1904-01-01 00:07:56	1.80556	00:03:05	1904-01-01 00:09:32	1904-01-01 00:09:38	1904-01-01 00:00:06	6	994	1054	60	present	12 seconds removed from trial!			26.8985	26.8985
asegabili	pre1	asega	bili	asega	control	00:07:56	1904-01-01 00:07:56	1.80556	00:03:05	1904-01-01 00:09:43	1904-01-01 00:09:49	1904-01-01 00:00:06	6	1054	1110	56	present				25.1839	25.1839
asegabili	pre1	asega	bili	asega	control	00:07:56	1904-01-01 00:07:56	1.80556	00:03:05	1904-01-01 00:09:50	1904-01-01 00:09:58	1904-01-01 00:00:08	8	1110	1186	76	present				34.1472	34.1472
asegabili	pre1	asega	bili	asega	control	00:07:56	1904-01-01 00:07:56	1.80556	00:03:05	1904-01-01 00:10:01	1904-01-01 00:10:09	1904-01-01 00:00:08	8	1186	1265	79	present				35.4338	35.4338
asegabili	pre1	asega	bili	asega	control	00:07:56	1904-01-01 00:07:56	1.80556	00:03:05	1904-01-01 00:10:12	1904-01-01 00:10:19	1904-01-01 00:00:07	7	1265	1333	68	present				30.5211	30.5211
asegabili	pre1	asega	bili	asega	control	00:07:56	1904-01-01 00:07:56	1.80556	00:03:05	1904-01-01 00:10:22	1904-01-01 00:10:29	1904-01-01 00:00:07	7	1333	1399	66	present				29.6654	29.6654
asegabili	pre1	asega	bili	asega	control	00:07:56	1904-01-01 00:07:56	1.80556	00:03:05	1904-01-01 00:10:34	1904-01-01 00:10:42	1904-01-01 00:00:08	8	1399	1477	78	present				35.0039	35.0039
asegabili	pre1	asega	bili	asega	control	00:07:56	1904-01-01 00:07:56	1.80556	00:03:05	1904-01-01 00:10:46	1904-01-01 00:10:54	1904-01-01 00:00:08	8	1477	1549	72	present				32.4479	32.4479
asegabili	pre1	asega	bili	asega	control	00:07:56	1904-01-01 00:07:56	1.80556	00:03:05	1904-01-01 00:10:56	1904-01-01 00:11:01	1904-01-01 00:00:05	5	1549	1604	55	present	asega collapses at 11:01			24.5871	24.5871
asegabili	pre1	asega	bili	bili	control	00:07:56	1904-01-01 00:07:56	1.80556	00:04:38	1904-01-01 00:04:38	1904-01-01 00:04:54	1904-01-01 00:00:16	16	0	123	123	present	asega absent:			56.2192	56.2192
asegabili	pre1	asega	bili	bili	control	00:07:56	1904-01-01 00:07:56	1.80556	00:04:38	1904-01-01 00:04:55	1904-01-01 00:05:14	1904-01-01 00:00:19	19	123	235	112	present	1904-01-01 00:06:10	1904-01-01 00:06:24		53.8116	53.8116
asegabili	pre1	asega	bili	bili	control	00:07:56	1904-01-01 00:07:56	1.80556	00:04:38	1904-01-01 00:05:17	1904-01-01 00:05:25	1904-01-01 00:00:08	8	235	289	54	present	1904-01-01 00:07:39	1904-01-01 00:07:41		25.1703	25.1703
asegabili	pre1	asega	bili	bili	control	00:07:56	1904-01-01 00:07:56	1.80556	00:04:38	1904-01-01 00:05:27	1904-01-01 00:05:37	1904-01-01 00:00:10	10	289	361	72	present	1904-01-01 00:08:40	1904-01-01 00:09:10		33.2006	33.2006
asegabili	pre1	asega	bili	bili	control	00:07:56	1904-01-01 00:07:56	1.80556	00:04:38	1904-01-01 00:05:40	1904-01-01 00:05:54	1904-01-01 00:00:14	14	361	446	85	present				40.5319	40.5319
asegabili	pre1	asega	bili	bili	control	00:07:56	1904-01-01 00:07:56	1.80556	00:04:38	1904-01-01 00:05:55	1904-01-01 00:05:57	1904-01-01 00:00:02	2	446	454	8	present	trial length:	1904-01-01 00:07:56		4.4663	4.4663
asegabili	pre1	asega	bili	bili	control	00:07:56	1904-01-01 00:07:56	1.80556	00:04:38	1904-01-01 00:05:58	1904-01-01 00:06:10	1904-01-01 00:00:12	12	454	511	57	present	trial start dfm:	1904-01-01 00:04:38		29.4367	29.4367
asegabili	pre1	asega	bili	bili	control	00:07:56	1904-01-01 00:07:56	1.80556	00:04:38	1904-01-01 00:06:10	1904-01-01 00:06:12	1904-01-01 00:00:02	2	511	518	7	absent	dfm end:	1904-01-01 00:12:34		4.19413	4.19413
asegabili	pre1	asega	bili	bili	control	00:07:56	1904-01-01 00:07:56	1.80556	00:04:38	1904-01-01 00:06:13	1904-01-01 00:06:24	1904-01-01 00:00:11	11	518	578	60	absent				29.4833	29.4833
asegabili	pre1	asega	bili	bili	control	00:07:56	1904-01-01 00:07:56	1.80556	00:04:38	1904-01-01 00:06:24	1904-01-01 00:07:00	1904-01-01 00:00:36	36	578	723	145	present				80.6731	80.6731
asegabili	pre1	asega	bili	bili	control	00:07:56	1904-01-01 00:07:56	1.80556	00:04:38	1904-01-01 00:07:01	1904-01-01 00:07:04	1904-01-01 00:00:03	3	723	735	12	present				6.69945	6.69945
asegabili	pre1	asega	bili	bili	control	00:07:56	1904-01-01 00:07:56	1.80556	00:04:38	1904-01-01 00:07:08	1904-01-01 00:07:23	1904-01-01 00:00:15	15	735	791	56	present				32.3966	32.3966
asegabili	pre1	asega	bili	bili	control	00:07:56	1904-01-01 00:07:56	1.80556	00:04:38	1904-01-01 00:07:25	1904-01-01 00:07:39	1904-01-01 00:00:14	14	791	836	45	present				28.2989	28.2989
asegabili	pre1	asega	bili	bili	control	00:07:56	1904-01-01 00:07:56	1.80556	00:04:38	1904-01-01 00:07:39	1904-01-01 00:07:41	1904-01-01 00:00:02	2	836	846	10	absent				5.06275	5.06275
asegabili	pre1	asega	bili	bili	control	00:07:56	1904-01-01 00:07:56	1.80556	00:04:38	1904-01-01 00:07:41	1904-01-01 00:08:06	1904-01-01 00:00:25	25	846	928	82	present				50.968	50.968
asegabili	pre1	asega	bili	bili	control	00:07:56	1904-01-01 00:07:56	1.80556	00:04:38	1904-01-01 00:08:07	1904-01-01 00:08:40	1904-01-01 00:00:33	33	928	1037	109	present				67.4787	67.4787
asegabili	pre1	asega	bili	bili	control	00:07:56	1904-01-01 00:07:56	1.80556	00:04:38	1904-01-01 00:08:40	1904-01-01 00:08:50	1904-01-01 00:00:10	10	1037	1075	38	absent				21.7792	21.7792
asegabili	pre1	asega	bili	bili	control	00:07:56	1904-01-01 00:07:56	1.80556	00:04:38	1904-01-01 00:09:10	1904-01-01 00:09:43	1904-01-01 00:00:33	33	1075	1187	112	present				68.273	68.273
asegabili	pre1	asega	bili	bili	control	00:07:56	1904-01-01 00:07:56	1.80556	00:04:38	1904-01-01 00:09:45	1904-01-01 00:09:58	1904-01-01 00:00:13	13	1187	1230	43	present				26.5986	26.5986
asegabili	pre1	asega	bili	bili	control	00:07:56	1904-01-01 00:07:56	1.80556	00:04:38	1904-01-01 00:09:59	1904-01-01 00:10:20	1904-01-01 00:00:21	21	1230	1299	69	present				42.8449	42.8449
asegabili	pre1	asega	bili	bili	control	00:07:56	1904-01-01 00:07:56	1.80556	00:04:38	1904-01-01 00:10:29	1904-01-01 00:10:50	1904-01-01 00:00:21	21	1299	1365	66	present				42.0518	42.0518
asegabili	pre1	asega	bili	bili	control	00:07:56	1904-01-01 00:07:56	1.80556	00:04:38	1904-01-01 00:10:55	1904-01-01 00:10:57	1904-01-01 00:00:02	2	1365	1373	8	present				4.4663	4.4663
asegabili	pre1	asega	bili	bili	control	00:07:56	1904-01-01 00:07:56	1.80556	00:04:38	1904-01-01 00:11:01	1904-01-01 00:11:22	1904-01-01 00:00:21	21	1373	1452	79	present				45.5183	45.5183
asegabili	pre1	asega	bili	bili	control	00:07:56	1904-01-01 00:07:56	1.80556	00:04:38	1904-01-01 00:11:30	1904-01-01 00:11:49	1904-01-01 00:00:19	19	1452	1509	57	present				37.3267	37.3267
asegabili	pre1	asega	bili	bili	control	00:07:56	1904-01-01 00:07:56	1.80556	00:04:38	1904-01-01 00:11:56	1904-01-01 00:12:16	1904-01-01 00:00:20	20	1509	1579	70	present				41.9413	41.9413
asegabili	pre1	asega	bili	bili	control	00:07:56	1904-01-01 00:07:56	1.80556	00:04:38	1904-01-01 00:12:18	1904-01-01 00:12:20	1904-01-01 00:00:02	2	1579	1584	5	present				3.65371	3.65371
asegabili	pre1	asega	bili	bili	control	00:07:56	1904-01-01 00:07:56	1.80556	00:04:38	1904-01-01 00:12:25	1904-01-01 00:12:34	1904-01-01 00:00:09	9	1584	1616	32	present				19.0071	19.0071
pasaasega	post1	pasa	asega	pasa	control	00:08:13	00:08:13	1.66667	00:03:52	1904-01-01 00:03:52	1904-01-01 00:03:56	1904-01-01 00:00:04	4	1	26	25	present	trial duration	1904-01-01 00:08:13	Asega collapse	11.8393	11.8393
pasaasega	post1	pasa	asega	pasa	control	00:08:13	00:08:13	1.66667	00:03:52	1904-01-01 00:03:57	1904-01-01 00:04:00	1904-01-01 00:00:03	3	26	42	16	present	pasa start:	1904-01-01 00:03:52		7.91933	7.91933
pasaasega	post1	pasa	asega	pasa	control	00:08:13	00:08:13	1.66667	00:03:52	1904-01-01 00:04:03	1904-01-01 00:04:06	1904-01-01 00:00:03	3	42	62	20	present	pasa end:	1904-01-01 00:12:05		9.34411	9.34411
pasaasega	post1	pasa	asega	pasa	control	00:08:13	00:08:13	1.66667	00:03:52	1904-01-01 00:04:08	1904-01-01 00:04:12	1904-01-01 00:00:04	4	62	86	24	present				11.4782	11.4782
pasaasega	post1	pasa	asega	pasa	control	00:08:13	00:08:13	1.66667	00:03:52	1904-01-01 00:04:14	1904-01-01 00:04:18	1904-01-01 00:00:04	4	86	118	32	present				14.5614	14.5614
pasaasega	post1	pasa	asega	pasa	control	00:08:13	00:08:13	1.66667	00:03:52	1904-01-01 00:04:21	1904-01-01 00:04:25	1904-01-01 00:00:04	4	118	159	41	present				18.3644	18.3644
pasaasega	post1	pasa	asega	pasa	control	00:08:13	00:08:13	1.66667	00:03:52	1904-01-01 00:04:28	1904-01-01 00:04:32	1904-01-01 00:00:04	4	159	194	35	present				15.8032	15.8032
pasaasega	post1	pasa	asega	pasa	control	00:08:13	00:08:13	1.66667	00:03:52	1904-01-01 00:04:34	1904-01-01 00:04:39	1904-01-01 00:00:05	5	194	231	37	present				16.9944	16.9944
pasaasega	post1	pasa	asega	pasa	control	00:08:13	00:08:13	1.66667	00:03:52	1904-01-01 00:04:41	1904-01-01 00:04:44	1904-01-01 00:00:03	3	231	263	32	present				14.3161	14.3161
pasaasega	post1	pasa	asega	pasa	control	00:08:13	00:08:13	1.66667	00:03:52	1904-01-01 00:04:46	1904-01-01 00:04:51	1904-01-01 00:00:05	5	263	305	42	present				19.0244	19.0244
pasaasega	post1	pasa	asega	pasa	control	00:08:13	00:08:13	1.66667	00:03:52	1904-01-01 00:04:53	1904-01-01 00:04:58	1904-01-01 00:00:05	5	305	344	39	present				17.7954	17.7954
pasaasega	post1	pasa	asega	pasa	control	00:08:13	00:08:13	1.66667	00:03:52	1904-01-01 00:04:59	1904-01-01 00:05:04	1904-01-01 00:00:05	5	344	384	40	present				18.2017	18.2017
pasaasega	post1	pasa	asega	pasa	control	00:08:13	00:08:13	1.66667	00:03:52	1904-01-01 00:05:06	1904-01-01 00:05:10	1904-01-01 00:00:04	4	384	421	37	present				16.6475	16.6475
pasaasega	post1	pasa	asega	pasa	control	00:08:13	00:08:13	1.66667	00:03:52	1904-01-01 00:05:13	1904-01-01 00:05:17	1904-01-01 00:00:04	4	421	454	33	present				14.9716	14.9716
pasaasega	post1	pasa	asega	pasa	control	00:08:13	00:08:13	1.66667	00:03:52	1904-01-01 00:05:22	1904-01-01 00:05:26	1904-01-01 00:00:04	4	454	493	39	present				17.502	17.502
pasaasega	post1	pasa	asega	pasa	control	00:08:13	00:08:13	1.66667	00:03:52	1904-01-01 00:05:28	1904-01-01 00:05:33	1904-01-01 00:00:05	5	493	530	37	present				16.9944	16.9944
pasaasega	post1	pasa	asega	pasa	control	00:08:13	00:08:13	1.66667	00:03:52	1904-01-01 00:05:36	1904-01-01 00:05:40	1904-01-01 00:00:04	4	530	567	37	present				16.6475	16.6475
pasaasega	post1	pasa	asega	pasa	control	00:08:13	00:08:13	1.66667	00:03:52	1904-01-01 00:05:43	1904-01-01 00:05:46	1904-01-01 00:00:03	3	567	587	20	present				9.34411	9.34411
pasaasega	post1	pasa	asega	pasa	control	00:08:13	00:08:13	1.66667	00:03:52	1904-01-01 00:05:48	1904-01-01 00:05:52	1904-01-01 00:00:04	4	587	623	36	present				16.224	16.224
pasaasega	post1	pasa	asega	pasa	control	00:08:13	00:08:13	1.66667	00:03:52	1904-01-01 00:05:54	1904-01-01 00:05:57	1904-01-01 00:00:03	3	623	654	31	present				13.8816	13.8816
pasaasega	post1	pasa	asega	pasa	control	00:08:13	00:08:13	1.66667	00:03:52	1904-01-01 00:06:00	1904-01-01 00:06:06	1904-01-01 00:00:06	6	654	699	45	present				20.6317	20.6317
pasaasega	post1	pasa	asega	pasa	control	00:08:13	00:08:13	1.66667	00:03:52	1904-01-01 00:06:08	1904-01-01 00:06:12	1904-01-01 00:00:04	4	699	727	28	present				12.9688	12.9688
pasaasega	post1	pasa	asega	pasa	control	00:08:13	00:08:13	1.66667	00:03:52	1904-01-01 00:06:16	1904-01-01 00:06:19	1904-01-01 00:00:03	3	727	741	14	present				7.28256	7.28256
pasaasega	post1	pasa	asega	pasa	control	00:08:13	00:08:13	1.66667	00:03:52	1904-01-01 00:06:20	1904-01-01 00:06:24	1904-01-01 00:00:04	4	741	756	15	present				8.6572	8.6572
pasaasega	post1	pasa	asega	pasa	control	00:08:13	00:08:13	1.66667	00:03:52	1904-01-01 00:06:25	1904-01-01 00:06:29	1904-01-01 00:00:04	4	756	772	16	present				8.9326	8.9326
pasaasega	post1	pasa	asega	pasa	control	00:08:13	00:08:13	1.66667	00:03:52	1904-01-01 00:06:32	1904-01-01 00:06:36	1904-01-01 00:00:04	4	772	787	15	present				8.6572	8.6572
pasaasega	post1	pasa	asega	pasa	control	00:08:13	00:08:13	1.66667	00:03:52	1904-01-01 00:06:39	1904-01-01 00:06:47	1904-01-01 00:00:08	8	787	817	30	present				17.3144	17.3144
pasaasega	post1	pasa	asega	pasa	control	00:08:13	00:08:13	1.66667	00:03:52	1904-01-01 00:06:48	1904-01-01 00:06:53	1904-01-01 00:00:05	5	817	836	19	present				10.8896	10.8896
pasaasega	post1	pasa	asega	pasa	control	00:08:13	00:08:13	1.66667	00:03:52	1904-01-01 00:06:54	1904-01-01 00:06:58	1904-01-01 00:00:04	4	836	852	16	present				8.9326	8.9326
pasaasega	post1	pasa	asega	pasa	control	00:08:13	00:08:13	1.66667	00:03:52	1904-01-01 00:07:01	1904-01-01 00:07:06	1904-01-01 00:00:05	5	852	872	20	present				11.1658	11.1658
pasaasega	post1	pasa	asega	pasa	control	00:08:13	00:08:13	1.66667	00:03:52	1904-01-01 00:07:08	1904-01-01 00:07:13	1904-01-01 00:00:05	5	872	894	22	present				11.7386	11.7386
pasaasega	post1	pasa	asega	pasa	control	00:08:13	00:08:13	1.66667	00:03:52	1904-01-01 00:07:17	1904-01-01 00:07:21	1904-01-01 00:00:04	4	894	913	19	present				9.81222	9.81222
pasaasega	post1	pasa	asega	pasa	control	00:08:13	00:08:13	1.66667	00:03:52	1904-01-01 00:07:23	1904-01-01 00:07:28	1904-01-01 00:00:05	5	913	932	19	present				10.8896	10.8896
pasaasega	post1	pasa	asega	pasa	control	00:08:13	00:08:13	1.66667	00:03:52	1904-01-01 00:07:31	1904-01-01 00:07:34	1904-01-01 00:00:03	3	932	945	13	present				6.98461	6.98461
pasaasega	post1	pasa	asega	pasa	control	00:08:13	00:08:13	1.66667	00:03:52	1904-01-01 00:07:35	1904-01-01 00:07:39	1904-01-01 00:00:04	4	945	962	17	present				9.21623	9.21623
pasaasega	post1	pasa	asega	pasa	control	00:08:13	00:08:13	1.66667	00:03:52	1904-01-01 00:07:40	1904-01-01 00:07:45	1904-01-01 00:00:05	5	962	985	23	present				12.0365	12.0365
pasaasega	post1	pasa	asega	pasa	control	00:08:13	00:08:13	1.66667	00:03:52	1904-01-01 00:07:47	1904-01-01 00:07:52	1904-01-01 00:00:05	5	985	1004	19	present				10.8896	10.8896
pasaasega	post1	pasa	asega	pasa	control	00:08:13	00:08:13	1.66667	00:03:52	1904-01-01 00:07:53	1904-01-01 00:07:58	1904-01-01 00:00:05	5	1004	1023	19	present	asega absent:			10.8896	10.8896
pasaasega	post1	pasa	asega	pasa	control	00:08:13	00:08:13	1.66667	00:03:52	1904-01-01 00:08:00	1904-01-01 00:08:04	1904-01-01 00:00:04	4	1023	1040	17	present	1904-01-01 00:08:18	1904-01-01 00:08:23		9.21623	9.21623
pasaasega	post1	pasa	asega	pasa	control	00:08:13	00:08:13	1.66667	00:03:52	1904-01-01 00:08:05	1904-01-01 00:08:09	1904-01-01 00:00:04	4	1040	1057	17	present	1904-01-01 00:08:54	1904-01-01 00:09:01	bout changed to 9:02 to correspond to bout end	9.21623	9.21623
pasaasega	post1	pasa	asega	pasa	control	00:08:13	00:08:13	1.66667	00:03:52	1904-01-01 00:08:13	1904-01-01 00:08:16	1904-01-01 00:00:03	3	1057	1067	10	present				6.15848	6.15848
pasaasega	post1	pasa	asega	pasa	control	00:08:13	00:08:13	1.66667	00:03:52	1904-01-01 00:08:18	1904-01-01 00:08:22	1904-01-01 00:00:04	4	1067	1083	16	absent				8.9326	8.9326
pasaasega	post1	pasa	asega	pasa	control	00:08:13	00:08:13	1.66667	00:03:52	1904-01-01 00:08:23	1904-01-01 00:08:27	1904-01-01 00:00:04	4	1083	1102	19	present				9.81222	9.81222
pasaasega	post1	pasa	asega	pasa	control	00:08:13	00:08:13	1.66667	00:03:52	1904-01-01 00:08:29	1904-01-01 00:08:34	1904-01-01 00:00:05	5	1102	1124	22	present				11.7386	11.7386
pasaasega	post1	pasa	asega	pasa	control	00:08:13	00:08:13	1.66667	00:03:52	1904-01-01 00:08:35	1904-01-01 00:08:41	1904-01-01 00:00:06	6	1124	1151	27	present				14.2638	14.2638
pasaasega	post1	pasa	asega	pasa	control	00:08:13	00:08:13	1.66667	00:03:52	1904-01-01 00:08:43	1904-01-01 00:08:47	1904-01-01 00:00:04	4	1151	1165	14	present				8.38826	8.38826
pasaasega	post1	pasa	asega	pasa	control	00:08:13	00:08:13	1.66667	00:03:52	1904-01-01 00:08:49	1904-01-01 00:08:54	1904-01-01 00:00:05	5	1165	1184	19	present				10.8896	10.8896
pasaasega	post1	pasa	asega	pasa	control	00:08:13	00:08:13	1.66667	00:03:52	1904-01-01 00:08:54	1904-01-01 00:08:56	1904-01-01 00:00:02	2	1184	1192	8	absent				4.4663	4.4663
pasaasega	post1	pasa	asega	pasa	control	00:08:13	00:08:13	1.66667	00:03:52	1904-01-01 00:08:58	1904-01-01 00:09:02	1904-01-01 00:00:04	4	1192	1207	15	absent				8.6572	8.6572
pasaasega	post1	pasa	asega	pasa	control	00:08:13	00:08:13	1.66667	00:03:52	1904-01-01 00:09:03	1904-01-01 00:09:07	1904-01-01 00:00:04	4	1207	1227	20	present				10.1255	10.1255
pasaasega	post1	pasa	asega	pasa	control	00:08:13	00:08:13	1.66667	00:03:52	1904-01-01 00:09:09	1904-01-01 00:09:14	1904-01-01 00:00:05	5	1227	1249	22	present				11.7386	11.7386
pasaasega	post1	pasa	asega	pasa	control	00:08:13	00:08:13	1.66667	00:03:52	1904-01-01 00:09:15	1904-01-01 00:09:20	1904-01-01 00:00:05	5	1249	1270	21	present				11.4485	11.4485
pasaasega	post1	pasa	asega	pasa	control	00:08:13	00:08:13	1.66667	00:03:52	1904-01-01 00:09:22	1904-01-01 00:09:26	1904-01-01 00:00:04	4	1270	1288	18	present				9.50922	9.50922
pasaasega	post1	pasa	asega	pasa	control	00:08:13	00:08:13	1.66667	00:03:52	1904-01-01 00:09:28	1904-01-01 00:09:32	1904-01-01 00:00:04	4	1288	1304	16	present				8.9326	8.9326
pasaasega	post1	pasa	asega	pasa	control	00:08:13	00:08:13	1.66667	00:03:52	1904-01-01 00:09:33	1904-01-01 00:09:38	1904-01-01 00:00:05	5	1304	1327	23	present				12.0365	12.0365
pasaasega	post1	pasa	asega	pasa	control	00:08:13	00:08:13	1.66667	00:03:52	1904-01-01 00:09:39	1904-01-01 00:09:45	1904-01-01 00:00:06	6	1327	1353	26	present				13.9692	13.9692
pasaasega	post1	pasa	asega	pasa	control	00:08:13	00:08:13	1.66667	00:03:52	1904-01-01 00:09:46	1904-01-01 00:09:51	1904-01-01 00:00:05	5	1353	1372	19	present				10.8896	10.8896
pasaasega	post1	pasa	asega	pasa	control	00:08:13	00:08:13	1.66667	00:03:52	1904-01-01 00:09:53	1904-01-01 00:09:57	1904-01-01 00:00:04	4	1372	1388	16	present				8.9326	8.9326
pasaasega	post1	pasa	asega	pasa	control	00:08:13	00:08:13	1.66667	00:03:52	1904-01-01 00:09:58	1904-01-01 00:10:04	1904-01-01 00:00:06	6	1388	1412	24	present				13.3989	13.3989
pasaasega	post1	pasa	asega	pasa	control	00:08:13	00:08:13	1.66667	00:03:52	1904-01-01 00:10:05	1904-01-01 00:10:10	1904-01-01 00:00:05	5	1412	1434	22	present				11.7386	11.7386
pasaasega	post1	pasa	asega	pasa	control	00:08:13	00:08:13	1.66667	00:03:52	1904-01-01 00:10:14	1904-01-01 00:10:27	1904-01-01 00:00:13	13	1434	1485	51	present				28.7529	28.7529
pasaasega	post1	pasa	asega	pasa	control	00:08:13	00:08:13	1.66667	00:03:52	1904-01-01 00:10:30	1904-01-01 00:10:34	1904-01-01 00:00:04	4	1485	1502	17	present				9.21623	9.21623
pasaasega	post1	pasa	asega	pasa	control	00:08:13	00:08:13	1.66667	00:03:52	1904-01-01 00:10:38	1904-01-01 00:10:39	1904-01-01 00:00:01	1	1502	1507	5	present				2.53137	2.53137
pasaasega	post1	pasa	asega	pasa	control	00:08:13	00:08:13	1.66667	00:03:52	1904-01-01 00:10:41	1904-01-01 00:10:47	1904-01-01 00:00:06	6	1507	1534	27	present				14.2638	14.2638
pasaasega	post1	pasa	asega	pasa	control	00:08:13	00:08:13	1.66667	00:03:52	1904-01-01 00:10:49	1904-01-01 00:10:56	1904-01-01 00:00:07	7	1534	1562	28	present				15.6321	15.6321
pasaasega	post1	pasa	asega	pasa	control	00:08:13	00:08:13	1.66667	00:03:52	1904-01-01 00:10:58	1904-01-01 00:11:04	1904-01-01 00:00:06	6	1562	1591	29	present				14.8732	14.8732
pasaasega	post1	pasa	asega	pasa	control	00:08:13	00:08:13	1.66667	00:03:52	1904-01-01 00:11:07	1904-01-01 00:11:12	1904-01-01 00:00:05	5	1591	1611	20	present				11.1658	11.1658
pasaasega	post1	pasa	asega	pasa	control	00:08:13	00:08:13	1.66667	00:03:52	1904-01-01 00:11:15	1904-01-01 00:11:25	1904-01-01 00:00:10	10	1611	1649	38	present				21.7792	21.7792
pasaasega	post1	pasa	asega	pasa	control	00:08:13	00:08:13	1.66667	00:03:52	1904-01-01 00:11:26	1904-01-01 00:11:33	1904-01-01 00:00:07	7	1649	1681	32	present				16.7908	16.7908
pasaasega	post1	pasa	asega	pasa	control	00:08:13	00:08:13	1.66667	00:03:52	1904-01-01 00:11:35	1904-01-01 00:11:41	1904-01-01 00:00:06	6	1681	1705	24	present				13.3989	13.3989
pasaasega	post1	pasa	asega	pasa	control	00:08:13	00:08:13	1.66667	00:03:52	1904-01-01 00:11:43	1904-01-01 00:11:47	1904-01-01 00:00:04	4	1705	1719	14	present				8.38826	8.38826
pasaasega	post1	pasa	asega	pasa	control	00:08:13	00:08:13	1.66667	00:03:52	1904-01-01 00:11:48	1904-01-01 00:11:56	1904-01-01 00:00:08	8	1719	1754	35	present				18.723	18.723
pasaasega	post1	pasa	asega	pasa	control	00:08:13	00:08:13	1.66667	00:03:52	1904-01-01 00:11:58	1904-01-01 00:12:05	1904-01-01 00:00:07	7	1754	1781	27	present	asega collapse here			15.3551	15.3551
pasaasega	post1	pasa	asega	asega	control	00:08:13	00:08:13	1.66667	00:02:28	1904-01-01 00:02:29	1904-01-01 00:02:33	1904-01-01 00:00:04	4	1	36	35	present	asega start	1904-01-01 00:02:28		15.8032	15.8032
pasaasega	post1	pasa	asega	asega	control	00:08:13	00:08:13	1.66667	00:02:28	1904-01-01 00:02:34	1904-01-01 00:02:38	1904-01-01 00:00:04	4	36	74	38	present	trial duration	1904-01-01 00:08:13		17.0736	17.0736
pasaasega	post1	pasa	asega	asega	control	00:08:13	00:08:13	1.66667	00:02:28	1904-01-01 00:02:41	1904-01-01 00:02:46	1904-01-01 00:00:05	5	74	123	49	present	asega end	1904-01-01 00:10:41		21.9849	21.9849
pasaasega	post1	pasa	asega	asega	control	00:08:13	00:08:13	1.66667	00:02:28	1904-01-01 00:02:49	1904-01-01 00:02:56	1904-01-01 00:00:07	7	123	182	59	present				26.7172	26.7172
pasaasega	post1	pasa	asega	asega	control	00:08:13	00:08:13	1.66667	00:02:28	1904-01-01 00:03:00	1904-01-01 00:03:05	1904-01-01 00:00:05	5	182	237	55	present				24.5871	24.5871
pasaasega	post1	pasa	asega	asega	control	00:08:13	00:08:13	1.66667	00:02:28	1904-01-01 00:03:08	1904-01-01 00:03:19	1904-01-01 00:00:11	11	237	321	84	present				38.4247	38.4247
pasaasega	post1	pasa	asega	asega	control	00:08:13	00:08:13	1.66667	00:02:28	1904-01-01 00:03:22	1904-01-01 00:03:28	1904-01-01 00:00:06	6	321	377	56	present				25.1839	25.1839
pasaasega	post1	pasa	asega	asega	control	00:08:13	00:08:13	1.66667	00:02:28	1904-01-01 00:03:32	1904-01-01 00:03:36	1904-01-01 00:00:04	4	377	405	28	present				12.9688	12.9688
pasaasega	post1	pasa	asega	asega	control	00:08:13	00:08:13	1.66667	00:02:28	1904-01-01 00:03:37	1904-01-01 00:03:43	1904-01-01 00:00:06	6	405	450	45	present				20.6317	20.6317
pasaasega	post1	pasa	asega	asega	control	00:08:13	00:08:13	1.66667	00:02:28	1904-01-01 00:03:45	1904-01-01 00:03:49	1904-01-01 00:00:04	4	450	471	21	present				10.449	10.449
pasaasega	post1	pasa	asega	asega	control	00:08:13	00:08:13	1.66667	00:02:28	1904-01-01 00:03:50	1904-01-01 00:03:54	1904-01-01 00:00:04	4	471	503	32	present				14.5614	14.5614
pasaasega	post1	pasa	asega	asega	control	00:08:13	00:08:13	1.66667	00:02:28	1904-01-01 00:03:55	1904-01-01 00:04:00	1904-01-01 00:00:05	5	503	535	32	present				15.0749	15.0749
pasaasega	post1	pasa	asega	asega	control	00:08:13	00:08:13	1.66667	00:02:28	1904-01-01 00:04:02	1904-01-01 00:04:10	1904-01-01 00:00:08	8	535	581	46	present				22.2516	22.2516
pasaasega	post1	pasa	asega	asega	control	00:08:13	00:08:13	1.66667	00:02:28	1904-01-01 00:04:20	1904-01-01 00:04:27	1904-01-01 00:00:07	7	581	643	62	present				27.9705	27.9705
pasaasega	post1	pasa	asega	asega	control	00:08:13	00:08:13	1.66667	00:02:28	1904-01-01 00:04:31	1904-01-01 00:04:36	1904-01-01 00:00:05	5	643	695	52	present				23.2806	23.2806
pasaasega	post1	pasa	asega	asega	control	00:08:13	00:08:13	1.66667	00:02:28	1904-01-01 00:04:39	1904-01-01 00:04:45	1904-01-01 00:00:06	6	695	754	59	present				26.4678	26.4678
pasaasega	post1	pasa	asega	asega	control	00:08:13	00:08:13	1.66667	00:02:28	1904-01-01 00:04:48	1904-01-01 00:04:53	1904-01-01 00:00:05	5	754	793	39	present				17.7954	17.7954
pasaasega	post1	pasa	asega	asega	control	00:08:13	00:08:13	1.66667	00:02:28	1904-01-01 00:04:54	1904-01-01 00:05:00	1904-01-01 00:00:06	6	793	838	45	present				20.6317	20.6317
pasaasega	post1	pasa	asega	asega	control	00:08:13	00:08:13	1.66667	00:02:28	1904-01-01 00:05:14	1904-01-01 00:05:20	1904-01-01 00:00:06	6	838	889	51	present				23.0784	23.0784
pasaasega	post1	pasa	asega	asega	control	00:08:13	00:08:13	1.66667	00:02:28	1904-01-01 00:05:25	1904-01-01 00:05:31	1904-01-01 00:00:06	6	889	943	54	present				24.3359	24.3359
pasaasega	post1	pasa	asega	asega	control	00:08:13	00:08:13	1.66667	00:02:28	1904-01-01 00:05:37	1904-01-01 00:05:41	1904-01-01 00:00:04	4	943	980	37	present				16.6475	16.6475
pasaasega	post1	pasa	asega	asega	control	00:08:13	00:08:13	1.66667	00:02:28	1904-01-01 00:05:57	1904-01-01 00:06:03	1904-01-01 00:00:06	6	980	1023	43	present				19.8421	19.8421
pasaasega	post1	pasa	asega	asega	control	00:08:13	00:08:13	1.66667	00:02:28	1904-01-01 00:06:19	1904-01-01 00:06:24	1904-01-01 00:00:05	5	1023	1063	40	present				18.2017	18.2017
pasaasega	post1	pasa	asega	asega	control	00:08:13	00:08:13	1.66667	00:02:28	1904-01-01 00:06:28	1904-01-01 00:06:33	1904-01-01 00:00:05	5	1063	1101	38	present				17.3929	17.3929
pasaasega	post1	pasa	asega	asega	control	00:08:13	00:08:13	1.66667	00:02:28	1904-01-01 00:06:41	1904-01-01 00:06:46	1904-01-01 00:00:05	5	1101	1151	50	present				22.4154	22.4154
pasaasega	post1	pasa	asega	asega	control	00:08:13	00:08:13	1.66667	00:02:28	1904-01-01 00:07:01	1904-01-01 00:07:06	1904-01-01 00:00:05	5	1151	1197	46	present				20.7033	20.7033
pasaasega	post1	pasa	asega	asega	control	00:08:13	00:08:13	1.66667	00:02:28	1904-01-01 00:07:10	1904-01-01 00:07:16	1904-01-01 00:00:06	6	1197	1248	51	present				23.0784	23.0784
pasaasega	post1	pasa	asega	asega	control	00:08:13	00:08:13	1.66667	00:02:28	1904-01-01 00:07:21	1904-01-01 00:07:27	1904-01-01 00:00:06	6	1248	1299	51	present				23.0784	23.0784
pasaasega	post1	pasa	asega	asega	control	00:08:13	00:08:13	1.66667	00:02:28	1904-01-01 00:07:40	1904-01-01 00:07:45	1904-01-01 00:00:05	5	1299	1342	43	present				19.4403	19.4403
pasaasega	post1	pasa	asega	asega	control	00:08:13	00:08:13	1.66667	00:02:28	1904-01-01 00:07:56	1904-01-01 00:08:02	1904-01-01 00:00:06	6	1342	1388	46	present				21.032	21.032
pasaasega	post1	pasa	asega	asega	control	00:08:13	00:08:13	1.66667	00:02:28	1904-01-01 00:08:24	1904-01-01 00:08:30	1904-01-01 00:00:06	6	1388	1436	48	present				21.8421	21.8421
pasaasega	post1	pasa	asega	asega	control	00:08:13	00:08:13	1.66667	00:02:28	1904-01-01 00:08:33	1904-01-01 00:08:40	1904-01-01 00:00:07	7	1436	1492	56	present				25.4824	25.4824
pasaasega	post1	pasa	asega	asega	control	00:08:13	00:08:13	1.66667	00:02:28	1904-01-01 00:08:45	1904-01-01 00:08:52	1904-01-01 00:00:07	7	1492	1552	60	present				27.133	27.133
pasaasega	post1	pasa	asega	asega	control	00:08:13	00:08:13	1.66667	00:02:28	1904-01-01 00:08:58	1904-01-01 00:09:04	1904-01-01 00:00:06	6	1552	1602	50	present				22.6637	22.6637
pasaasega	post1	pasa	asega	asega	control	00:08:13	00:08:13	1.66667	00:02:28	1904-01-01 00:09:18	1904-01-01 00:09:24	1904-01-01 00:00:06	6	1602	1656	54	present				24.3359	24.3359
pasaasega	post1	pasa	asega	asega	control	00:08:13	00:08:13	1.66667	00:02:28	1904-01-01 00:09:30	1904-01-01 00:09:37	1904-01-01 00:00:07	7	1656	1714	58	present				26.3033	26.3033
pasaasega	post1	pasa	asega	asega	control	00:08:13	00:08:13	1.66667	00:02:28	1904-01-01 00:10:06	1904-01-01 00:10:13	1904-01-01 00:00:07	7	1714	1773	59	present				26.7172	26.7172
pasaasega	post1	pasa	asega	asega	control	00:08:13	00:08:13	1.66667	00:02:28	1904-01-01 00:10:17	1904-01-01 00:10:23	1904-01-01 00:00:06	6	1773	1833	60	present				26.8985	26.8985
pasaasega	post1	pasa	asega	asega	control	00:08:13	00:08:13	1.66667	00:02:28	1904-01-01 00:10:28	1904-01-01 00:10:34	1904-01-01 00:00:06	6	1833	1884	51	present				23.0784	23.0784
pasaasega	post1	pasa	asega	asega	control	00:08:13	00:08:13	1.66667	00:02:28	1904-01-01 00:10:38	1904-01-01 00:10:41	1904-01-01 00:00:03	3	1884	1921	37	present	collapse probably at 10:41 (3 seconds earlier than in helmholtz doc. Because the juice collapse was delayed from magnet)			16.5096	16.5096
pasaasega	dyad6	pasa	asega	pasa	test	00:23:24	1904-01-01 00:19:16		00:01:09	1904-01-01 00:01:10	1904-01-01 00:01:13	1904-01-01 00:00:03	3	0	25	25	present	pasa start	1904-01-01 00:01:09		11.3319	11.3319
pasaasega	dyad6	pasa	asega	pasa	test	00:23:24	1904-01-01 00:19:16		00:01:09	1904-01-01 00:01:16	1904-01-01 00:01:19	1904-01-01 00:00:03	3	25	51	26	present	trial duration	1904-01-01 00:23:25		11.7477	11.7477
pasaasega	dyad6	pasa	asega	pasa	test	00:23:24	1904-01-01 00:19:16		00:01:09	1904-01-01 00:01:24	1904-01-01 00:01:27	1904-01-01 00:00:03	3	51	68	17	present	pasa end:	1904-01-01 00:24:34		8.25777	8.25777
pasaasega	dyad6	pasa	asega	pasa	test	00:23:24	1904-01-01 00:19:16		00:01:09	1904-01-01 00:01:35	1904-01-01 00:01:38	1904-01-01 00:00:03	3	68	94	26	present	drip duration	1904-01-01 00:19:16		11.7477	11.7477
pasaasega	dyad6	pasa	asega	pasa	test	00:23:24	1904-01-01 00:19:16		00:01:09	1904-01-01 00:01:41	1904-01-01 00:01:44	1904-01-01 00:00:03	3	94	118	24	present	code end	1904-01-01 00:20:25		10.921	10.921
pasaasega	dyad6	pasa	asega	pasa	test	00:23:24	1904-01-01 00:19:16		00:01:09	1904-01-01 00:01:48	1904-01-01 00:01:51	1904-01-01 00:00:03	3	118	145	27	present				12.168	12.168
pasaasega	dyad6	pasa	asega	pasa	test	00:23:24	1904-01-01 00:19:16		00:01:09	1904-01-01 00:01:55	1904-01-01 00:01:58	1904-01-01 00:00:03	3	145	176	31	present	asega absent:			13.8816	13.8816
pasaasega	dyad6	pasa	asega	pasa	test	00:23:24	1904-01-01 00:19:16		00:01:09	1904-01-01 00:02:12	1904-01-01 00:02:16	1904-01-01 00:00:04	4	176	204	28	absent	1904-01-01 00:02:05	1904-01-01 00:02:15	bout changed to 2:16	12.9688	12.9688
pasaasega	dyad6	pasa	asega	pasa	test	00:23:24	1904-01-01 00:19:16		00:01:09	1904-01-01 00:02:18	1904-01-01 00:02:22	1904-01-01 00:00:04	4	204	233	29	present	1904-01-01 00:03:06	1904-01-01 00:03:46		13.3587	13.3587
pasaasega	dyad6	pasa	asega	pasa	test	00:23:24	1904-01-01 00:19:16		00:01:09	1904-01-01 00:02:26	1904-01-01 00:02:29	1904-01-01 00:00:03	3	233	255	22	present	1904-01-01 00:08:20	1904-01-01 00:08:30	biout ends actaully at 8:31	10.1175	10.1175
pasaasega	dyad6	pasa	asega	pasa	test	00:23:24	1904-01-01 00:19:16		00:01:09	1904-01-01 00:02:37	1904-01-01 00:02:40	1904-01-01 00:00:03	3	255	267	12	present				6.69945	6.69945
pasaasega	dyad6	pasa	asega	pasa	test	00:23:24	1904-01-01 00:19:16		00:01:09	1904-01-01 00:02:43	1904-01-01 00:02:47	1904-01-01 00:00:04	4	267	303	36	present				16.224	16.224
pasaasega	dyad6	pasa	asega	pasa	test	00:23:24	1904-01-01 00:19:16		00:01:09	1904-01-01 00:02:50	1904-01-01 00:02:54	1904-01-01 00:00:04	4	303	341	38	present				17.0736	17.0736
pasaasega	dyad6	pasa	asega	pasa	test	00:23:24	1904-01-01 00:19:16		00:01:09	1904-01-01 00:02:58	1904-01-01 00:03:02	1904-01-01 00:00:04	4	341	375	34	present				15.3856	15.3856
pasaasega	dyad6	pasa	asega	pasa	test	00:23:24	1904-01-01 00:19:16		00:01:09	1904-01-01 00:03:08	1904-01-01 00:03:12	1904-01-01 00:00:04	4	375	402	27	absent				12.5852	12.5852
pasaasega	dyad6	pasa	asega	pasa	test	00:23:24	1904-01-01 00:19:16		00:01:09	1904-01-01 00:07:07	1904-01-01 00:07:08	1904-01-01 00:00:01	1	402	406	4	present				2.23315	2.23315
pasaasega	dyad6	pasa	asega	pasa	test	00:23:24	1904-01-01 00:19:16		00:01:09	1904-01-01 00:07:09	1904-01-01 00:07:12	1904-01-01 00:00:03	3	406	420	14	present				7.28256	7.28256
pasaasega	dyad6	pasa	asega	pasa	test	00:23:24	1904-01-01 00:19:16		00:01:09	1904-01-01 00:07:14	1904-01-01 00:07:18	1904-01-01 00:00:04	4	420	441	21	present				10.449	10.449
pasaasega	dyad6	pasa	asega	pasa	test	00:23:24	1904-01-01 00:19:16		00:01:09	1904-01-01 00:07:21	1904-01-01 00:07:25	1904-01-01 00:00:04	4	441	460	19	present			1904-01-01 00:09:11	9.81222	9.81222
pasaasega	dyad6	pasa	asega	pasa	test	00:23:24	1904-01-01 00:19:16		00:01:09	1904-01-01 00:07:27	1904-01-01 00:07:31	1904-01-01 00:00:04	4	460	477	17	present			1904-01-01 00:02:58	9.21623	9.21623
pasaasega	dyad6	pasa	asega	pasa	test	00:23:24	1904-01-01 00:19:16		00:01:09	1904-01-01 00:07:33	1904-01-01 00:07:37	1904-01-01 00:00:04	4	477	490	13	present			1904-01-01 00:12:09	8.12316	8.12316
pasaasega	dyad6	pasa	asega	pasa	test	00:23:24	1904-01-01 00:19:16		00:01:09	1904-01-01 00:07:38	1904-01-01 00:07:41	1904-01-01 00:00:03	3	490	501	11	present				6.42521	6.42521
pasaasega	dyad6	pasa	asega	pasa	test	00:23:24	1904-01-01 00:19:16		00:01:09	1904-01-01 00:07:44	1904-01-01 00:07:49	1904-01-01 00:00:05	5	501	526	25	present				12.6569	12.6569
pasaasega	dyad6	pasa	asega	pasa	test	00:23:24	1904-01-01 00:19:16		00:01:09	1904-01-01 00:07:52	1904-01-01 00:07:55	1904-01-01 00:00:03	3	526	542	16	present				7.91933	7.91933
pasaasega	dyad6	pasa	asega	pasa	test	00:23:24	1904-01-01 00:19:16		00:01:09	1904-01-01 00:07:57	1904-01-01 00:08:02	1904-01-01 00:00:05	5	542	564	22	present				11.7386	11.7386
pasaasega	dyad6	pasa	asega	pasa	test	00:23:24	1904-01-01 00:19:16		00:01:09	1904-01-01 00:08:05	1904-01-01 00:08:09	1904-01-01 00:00:04	4	564	583	19	present				9.81222	9.81222
pasaasega	dyad6	pasa	asega	pasa	test	00:23:24	1904-01-01 00:19:16		00:01:09	1904-01-01 00:08:11	1904-01-01 00:08:13	1904-01-01 00:00:02	2	583	595	12	present				5.73912	5.73912
pasaasega	dyad6	pasa	asega	pasa	test	00:23:24	1904-01-01 00:19:16		00:01:09	1904-01-01 00:08:15	1904-01-01 00:08:17	1904-01-01 00:00:02	2	595	602	7	present				4.19413	4.19413
pasaasega	dyad6	pasa	asega	pasa	test	00:23:24	1904-01-01 00:19:16		00:01:09	1904-01-01 00:08:20	1904-01-01 00:08:24	1904-01-01 00:00:04	4	602	621	19	absent				9.81222	9.81222
pasaasega	dyad6	pasa	asega	pasa	test	00:23:24	1904-01-01 00:19:16		00:01:09	1904-01-01 00:08:29	1904-01-01 00:08:31	1904-01-01 00:00:02	2	621	633	3	absent				2.92511	2.92511
pasaasega	dyad6	pasa	asega	pasa	test	00:23:24	1904-01-01 00:19:16		00:01:09	1904-01-01 00:08:35	1904-01-01 00:08:37	1904-01-01 00:00:02	2	633	641	8	present				4.4663	4.4663
pasaasega	dyad6	pasa	asega	pasa	test	00:23:24	1904-01-01 00:19:16		00:01:09	1904-01-01 00:08:39	1904-01-01 00:08:42	1904-01-01 00:00:03	3	641	652	11	present				6.42521	6.42521
pasaasega	dyad6	pasa	asega	pasa	test	00:23:24	1904-01-01 00:19:16		00:01:09	1904-01-01 00:08:44	1904-01-01 00:08:47	1904-01-01 00:00:03	3	652	664	12	present				6.69945	6.69945
pasaasega	dyad6	pasa	asega	pasa	test	00:23:24	1904-01-01 00:19:16		00:01:09	1904-01-01 00:08:49	1904-01-01 00:08:52	1904-01-01 00:00:03	3	664	676	12	present				6.69945	6.69945
pasaasega	dyad6	pasa	asega	pasa	test	00:23:24	1904-01-01 00:19:16		00:01:09	1904-01-01 00:08:53	1904-01-01 00:08:56	1904-01-01 00:00:03	3	676	688	12	present				6.69945	6.69945
pasaasega	dyad6	pasa	asega	pasa	test	00:23:24	1904-01-01 00:19:16		00:01:09	1904-01-01 00:08:58	1904-01-01 00:09:00	1904-01-01 00:00:02	2	688	695	7	present	Drip stop at 20:25, but Pasa gone until then.			4.19413	4.19413
pasaasega	dyad6	pasa	asega	pasa	test	00:23:24	1904-01-01 00:19:16		00:01:09	1904-01-01 00:09:02	1904-01-01 00:09:06	1904-01-01 00:00:04	4	695	707	12	present				7.85826	7.85826
pasaasega	dyad6	pasa	asega	pasa	test	00:23:24	1904-01-01 00:19:16		00:01:09	1904-01-01 00:09:11	1904-01-01 00:09:14	1904-01-01 00:00:03	3	707	721	14	present				7.28256	7.28256
pasaasega	dyad6	pasa	asega	asega	test	00:23:24	1904-01-01 00:19:16		00:01:39	1904-01-01 00:01:39	1904-01-01 00:01:48	1904-01-01 00:00:09	9	0	78	78	present	asega start:	1904-01-01 00:01:39		35.2432	35.2432
pasaasega	dyad6	pasa	asega	asega	test	00:23:24	1904-01-01 00:19:16		00:01:39	1904-01-01 00:01:51	1904-01-01 00:01:57	1904-01-01 00:00:06	6	78	129	51	present	drip duration:	1904-01-01 00:19:16		23.0784	23.0784
pasaasega	dyad6	pasa	asega	asega	test	00:23:24	1904-01-01 00:19:16		00:01:39	1904-01-01 00:02:02	1904-01-01 00:02:08	1904-01-01 00:00:06	6	129	198	69	present	asega end:	1904-01-01 00:20:55		30.8184	30.8184
pasaasega	dyad6	pasa	asega	asega	test	00:23:24	1904-01-01 00:19:16		00:01:39	1904-01-01 00:02:12	1904-01-01 00:02:17	1904-01-01 00:00:05	5	198	243	45	present				20.28	20.28
pasaasega	dyad6	pasa	asega	asega	test	00:23:24	1904-01-01 00:19:16		00:01:39	1904-01-01 00:02:19	1904-01-01 00:02:25	1904-01-01 00:00:06	6	243	287	44	present				20.2351	20.2351
pasaasega	dyad6	pasa	asega	asega	test	00:23:24	1904-01-01 00:19:16		00:01:39	1904-01-01 00:02:28	1904-01-01 00:02:33	1904-01-01 00:00:05	5	287	326	39	present				17.7954	17.7954
pasaasega	dyad6	pasa	asega	asega	test	00:23:24	1904-01-01 00:19:16		00:01:39	1904-01-01 00:02:47	1904-01-01 00:02:53	1904-01-01 00:00:06	6	326	376	50	present	pasa absent:			22.6637	22.6637
pasaasega	dyad6	pasa	asega	asega	test	00:23:24	1904-01-01 00:19:16		00:01:39	1904-01-01 00:02:55	1904-01-01 00:03:01	1904-01-01 00:00:06	6	376	420	44	present	1904-01-01 00:03:43	1904-01-01 00:07:34		20.2351	20.2351
pasaasega	dyad6	pasa	asega	asega	test	00:23:24	1904-01-01 00:19:16		00:01:39	1904-01-01 00:03:17	1904-01-01 00:03:24	1904-01-01 00:00:07	7	420	480	60	present	1904-01-01 00:09:50	1904-01-01 00:21:12		27.133	27.133
pasaasega	dyad6	pasa	asega	asega	test	00:23:24	1904-01-01 00:19:16		00:01:39	1904-01-01 00:03:27	1904-01-01 00:03:33	1904-01-01 00:00:06	6	480	521	41	present				19.0684	19.0684
pasaasega	dyad6	pasa	asega	asega	test	00:23:24	1904-01-01 00:19:16		00:01:39	1904-01-01 00:04:18	1904-01-01 00:04:23	1904-01-01 00:00:05	5	521	559	38	absent				17.3929	17.3929
pasaasega	dyad6	pasa	asega	asega	test	00:23:24	1904-01-01 00:19:16		00:01:39	1904-01-01 00:04:25	1904-01-01 00:04:32	1904-01-01 00:00:07	7	559	614	55	absent				25.0756	25.0756
pasaasega	dyad6	pasa	asega	asega	test	00:23:24	1904-01-01 00:19:16		00:01:39	1904-01-01 00:04:39	1904-01-01 00:04:43	1904-01-01 00:00:04	4	614	643	29	absent				13.3587	13.3587
pasaasega	dyad6	pasa	asega	asega	test	00:23:24	1904-01-01 00:19:16		00:01:39	1904-01-01 00:04:45	1904-01-01 00:04:51	1904-01-01 00:00:06	6	643	687	44	absent				20.2351	20.2351
pasaasega	dyad6	pasa	asega	asega	test	00:23:24	1904-01-01 00:19:16		00:01:39	1904-01-01 00:05:24	1904-01-01 00:05:31	1904-01-01 00:00:07	7	687	751	64	absent				28.8149	28.8149
pasaasega	dyad6	pasa	asega	asega	test	00:23:24	1904-01-01 00:19:16		00:01:39	1904-01-01 00:05:35	1904-01-01 00:05:41	1904-01-01 00:00:06	6	751	809	58	absent				26.0384	26.0384
pasaasega	dyad6	pasa	asega	asega	test	00:23:24	1904-01-01 00:19:16		00:01:39	1904-01-01 00:05:46	1904-01-01 00:05:53	1904-01-01 00:00:07	7	809	867	58	absent				26.3033	26.3033
pasaasega	dyad6	pasa	asega	asega	test	00:23:24	1904-01-01 00:19:16		00:01:39	1904-01-01 00:05:58	1904-01-01 00:06:04	1904-01-01 00:00:06	6	867	914	47	absent				21.4355	21.4355
pasaasega	dyad6	pasa	asega	asega	test	00:23:24	1904-01-01 00:19:16		00:01:39	1904-01-01 00:06:08	1904-01-01 00:06:15	1904-01-01 00:00:07	7	914	955	41	absent				19.7326	19.7326
pasaasega	dyad6	pasa	asega	asega	test	00:23:24	1904-01-01 00:19:16		00:01:39	1904-01-01 00:06:21	1904-01-01 00:06:27	1904-01-01 00:00:06	6	955	1002	47	absent				21.4355	21.4355
pasaasega	dyad6	pasa	asega	asega	test	00:23:24	1904-01-01 00:19:16		00:01:39	1904-01-01 00:06:33	1904-01-01 00:06:38	1904-01-01 00:00:05	5	1002	1038	36	absent				16.6003	16.6003
pasaasega	dyad6	pasa	asega	asega	test	00:23:24	1904-01-01 00:19:16		00:01:39	1904-01-01 00:07:05	1904-01-01 00:07:11	1904-01-01 00:00:06	6	1038	1084	46	absent				21.032	21.032
pasaasega	dyad6	pasa	asega	asega	test	00:23:24	1904-01-01 00:19:16		00:01:39	1904-01-01 00:07:13	1904-01-01 00:07:18	1904-01-01 00:00:05	5	1084	1115	31	absent				14.708	14.708
pasaasega	dyad6	pasa	asega	asega	test	00:23:24	1904-01-01 00:19:16		00:01:39	1904-01-01 00:07:19	1904-01-01 00:07:25	1904-01-01 00:00:06	6	1115	1162	47	absent				21.4355	21.4355
pasaasega	dyad6	pasa	asega	asega	test	00:23:24	1904-01-01 00:19:16		00:01:39	1904-01-01 00:07:39	1904-01-01 00:07:47	1904-01-01 00:00:08	8	1162	1236	74	present				33.2951	33.2951
pasaasega	dyad6	pasa	asega	asega	test	00:23:24	1904-01-01 00:19:16		00:01:39	1904-01-01 00:07:51	1904-01-01 00:07:58	1904-01-01 00:00:07	7	1236	1289	53	present				24.27	24.27
pasaasega	dyad6	pasa	asega	asega	test	00:23:24	1904-01-01 00:19:16		00:01:39	1904-01-01 00:08:01	1904-01-01 00:08:08	1904-01-01 00:00:07	7	1289	1337	48	present				22.3103	22.3103
pasaasega	dyad6	pasa	asega	asega	test	00:23:24	1904-01-01 00:19:16		00:01:39	1904-01-01 00:08:10	1904-01-01 00:08:17	1904-01-01 00:00:07	7	1337	1388	51	present				23.4761	23.4761
pasaasega	dyad6	pasa	asega	asega	test	00:23:24	1904-01-01 00:19:16		00:01:39	1904-01-01 00:08:21	1904-01-01 00:08:26	1904-01-01 00:00:05	5	1388	1425	37	present				16.9944	16.9944
pasaasega	dyad6	pasa	asega	asega	test	00:23:24	1904-01-01 00:19:16		00:01:39	1904-01-01 00:08:30	1904-01-01 00:08:37	1904-01-01 00:00:07	7	1425	1477	52	present				23.8715	23.8715
pasaasega	dyad6	pasa	asega	asega	test	00:23:24	1904-01-01 00:19:16		00:01:39	1904-01-01 00:08:40	1904-01-01 00:08:45	1904-01-01 00:00:05	5	1477	1508	31	present				14.708	14.708
pasaasega	dyad6	pasa	asega	asega	test	00:23:24	1904-01-01 00:19:16		00:01:39	1904-01-01 00:09:02	1904-01-01 00:09:09	1904-01-01 00:00:07	7	1508	1556	48	present				22.3103	22.3103
pasaasega	dyad6	pasa	asega	asega	test	00:23:24	1904-01-01 00:19:16		00:01:39	1904-01-01 00:09:20	1904-01-01 00:09:27	1904-01-01 00:00:07	7	1556	1613	57	present				25.8917	25.8917
pasaasega	dyad6	pasa	asega	asega	test	00:23:24	1904-01-01 00:19:16		00:01:39	1904-01-01 00:09:33	1904-01-01 00:09:39	1904-01-01 00:00:06	6	1613	1651	38	present				17.9423	17.9423
pasaasega	dyad6	pasa	asega	asega	test	00:23:24	1904-01-01 00:19:16		00:01:39	1904-01-01 00:10:01	1904-01-01 00:10:08	1904-01-01 00:00:07	7	1651	1698	47	absent				21.9291	21.9291
pasaasega	dyad6	pasa	asega	asega	test	00:23:24	1904-01-01 00:19:16		00:01:39	1904-01-01 00:10:17	1904-01-01 00:10:24	1904-01-01 00:00:07	7	1698	1741	43	absent				20.4462	20.4462
pasaasega	dyad6	pasa	asega	asega	test	00:23:24	1904-01-01 00:19:16		00:01:39	1904-01-01 00:10:36	1904-01-01 00:10:44	1904-01-01 00:00:08	8	1741	1795	54	absent				25.1703	25.1703
pasaasega	dyad6	pasa	asega	asega	test	00:23:24	1904-01-01 00:19:16		00:01:39	1904-01-01 00:12:12	1904-01-01 00:12:19	1904-01-01 00:00:07	7	1795	1847	52	absent				23.8715	23.8715
pasaasega	dyad6	pasa	asega	asega	test	00:23:24	1904-01-01 00:19:16		00:01:39	1904-01-01 00:12:23	1904-01-01 00:12:31	1904-01-01 00:00:08	8	1847	1904	57	absent				26.326	26.326
pasaasega	dyad6	pasa	asega	asega	test	00:23:24	1904-01-01 00:19:16		00:01:39	1904-01-01 00:12:35	1904-01-01 00:12:42	1904-01-01 00:00:07	7	1904	1959	55	absent				25.0756	25.0756
pasaasega	dyad6	pasa	asega	asega	test	00:23:24	1904-01-01 00:19:16		00:01:39	1904-01-01 00:12:47	1904-01-01 00:12:51	1904-01-01 00:00:04	4	1959	1982	23	absent				11.1258	11.1258
pasaasega	dyad6	pasa	asega	asega	test	00:23:24	1904-01-01 00:19:16		00:01:39	1904-01-01 00:12:56	1904-01-01 00:13:03	1904-01-01 00:00:07	7	1982	2032	50	absent				23.084	23.084
pasaasega	dyad6	pasa	asega	asega	test	00:23:24	1904-01-01 00:19:16		00:01:39	1904-01-01 00:13:48	1904-01-01 00:13:55	1904-01-01 00:00:07	7	2032	2087	55	absent				25.0756	25.0756
pasaasega	dyad6	pasa	asega	asega	test	00:23:24	1904-01-01 00:19:16		00:01:39	1904-01-01 00:14:12	1904-01-01 00:14:18	1904-01-01 00:00:06	6	2087	2134	47	absent				21.4355	21.4355
pasaasega	dyad6	pasa	asega	asega	test	00:23:24	1904-01-01 00:19:16		00:01:39	1904-01-01 00:14:38	1904-01-01 00:14:44	1904-01-01 00:00:06	6	2134	2172	38	absent				17.9423	17.9423
pasaasega	dyad6	pasa	asega	asega	test	00:23:24	1904-01-01 00:19:16		00:01:39	1904-01-01 00:14:56	1904-01-01 00:15:04	1904-01-01 00:00:08	8	2172	2230	58	absent				26.7175	26.7175
pasaasega	dyad6	pasa	asega	asega	test	00:23:24	1904-01-01 00:19:16		00:01:39	1904-01-01 00:15:21	1904-01-01 00:15:28	1904-01-01 00:00:07	7	2230	2282	52	absent				23.8715	23.8715
pasaasega	dyad6	pasa	asega	asega	test	00:23:24	1904-01-01 00:19:16		00:01:39	1904-01-01 00:15:37	1904-01-01 00:15:45	1904-01-01 00:00:08	8	2282	2345	63	absent				28.7158	28.7158
pasaasega	dyad6	pasa	asega	asega	test	00:23:24	1904-01-01 00:19:16		00:01:39	1904-01-01 00:18:06	1904-01-01 00:18:12	1904-01-01 00:00:06	6	2345	2385	40	absent				18.6882	18.6882
pasaasega	dyad6	pasa	asega	asega	test	00:23:24	1904-01-01 00:19:16		00:01:39	1904-01-01 00:18:16	1904-01-01 00:18:23	1904-01-01 00:00:07	7	2385	2446	61	absent				27.5509	27.5509
pasaasega	dyad6	pasa	asega	asega	test	00:23:24	1904-01-01 00:19:16		00:01:39	1904-01-01 00:18:28	1904-01-01 00:18:35	1904-01-01 00:00:07	7	2446	2516	70	absent				31.3815	31.3815
pasaasega	dyad6	pasa	asega	asega	test	00:23:24	1904-01-01 00:19:16		00:01:39	1904-01-01 00:18:40	1904-01-01 00:18:49	1904-01-01 00:00:09	9	2516	2597	81	absent				36.5039	36.5039
pasaasega	dyad6	pasa	asega	asega	test	00:23:24	1904-01-01 00:19:16		00:01:39	1904-01-01 00:18:54	1904-01-01 00:18:55	1904-01-01 00:00:01	1	2597	2600	3	absent				1.96457	1.96457
pasaasega	dyad6	pasa	asega	asega	test	00:23:24	1904-01-01 00:19:16		00:01:39	1904-01-01 00:18:57	1904-01-01 00:19:05	1904-01-01 00:00:08	8	2600	2673	73	absent				32.8708	32.8708
pasaasega	dyad6	pasa	asega	asega	test	00:23:24	1904-01-01 00:19:16		00:01:39	1904-01-01 00:19:12	1904-01-01 00:19:16	1904-01-01 00:00:04	4	2673	2711	38	absent				17.0736	17.0736
pasaasega	dyad5	pasa	asega	pasa	test	00:03:00	1904-01-01 00:03:00	1.52968	00:01:19	1904-01-01 00:01:19	1904-01-01 00:01:22	1904-01-01 00:00:03	3	0	22	22	present	set=condition; 1=test, 2=control			10.1175	10.1175
pasaasega	dyad5	pasa	asega	pasa	test	00:03:00	1904-01-01 00:03:00	1.52968	00:01:19	1904-01-01 00:01:25	1904-01-01 00:01:28	1904-01-01 00:00:03	3	22	44	22	present				10.1175	10.1175
pasaasega	dyad5	pasa	asega	pasa	test	00:03:00	1904-01-01 00:03:00	1.52968	00:01:19	1904-01-01 00:01:30	1904-01-01 00:01:33	1904-01-01 00:00:03	3	44	74	30	present				13.4492	13.4492
pasaasega	dyad5	pasa	asega	pasa	test	00:03:00	1904-01-01 00:03:00	1.52968	00:01:19	1904-01-01 00:01:35	1904-01-01 00:01:39	1904-01-01 00:00:04	4	74	103	29	present				13.3587	13.3587
pasaasega	dyad5	pasa	asega	pasa	test	00:03:00	1904-01-01 00:03:00	1.52968	00:01:19	1904-01-01 00:01:41	1904-01-01 00:01:44	1904-01-01 00:00:03	3	103	131	28	present				12.592	12.592
pasaasega	dyad5	pasa	asega	pasa	test	00:03:00	1904-01-01 00:03:00	1.52968	00:01:19	1904-01-01 00:01:47	1904-01-01 00:01:51	1904-01-01 00:00:04	4	131	165	34	present				15.3856	15.3856
pasaasega	dyad5	pasa	asega	pasa	test	00:03:00	1904-01-01 00:03:00	1.52968	00:01:19	1904-01-01 00:01:55	1904-01-01 00:01:58	1904-01-01 00:00:03	3	165	198	33	present				14.7523	14.7523
pasaasega	dyad5	pasa	asega	pasa	test	00:03:00	1904-01-01 00:03:00	1.52968	00:01:19	1904-01-01 00:02:03	1904-01-01 00:02:07	1904-01-01 00:00:04	4	198	222	24	present	asega absent:			11.4782	11.4782
pasaasega	dyad5	pasa	asega	pasa	test	00:03:00	1904-01-01 00:03:00	1.52968	00:01:19	1904-01-01 00:02:08	1904-01-01 00:02:12	1904-01-01 00:00:04	4	222	254	32	present	1904-01-01 00:03:24	1904-01-01 00:03:33		14.5614	14.5614
pasaasega	dyad5	pasa	asega	pasa	test	00:03:00	1904-01-01 00:03:00	1.52968	00:01:19	1904-01-01 00:02:14	1904-01-01 00:02:18	1904-01-01 00:00:04	4	254	284	30	present	1904-01-01 00:03:51	1904-01-01 00:04:19		13.7545	13.7545
pasaasega	dyad5	pasa	asega	pasa	test	00:03:00	1904-01-01 00:03:00	1.52968	00:01:19	1904-01-01 00:02:20	1904-01-01 00:02:23	1904-01-01 00:00:03	3	284	320	36	present				16.0687	16.0687
pasaasega	dyad5	pasa	asega	pasa	test	00:03:00	1904-01-01 00:03:00	1.52968	00:01:19	1904-01-01 00:02:26	1904-01-01 00:02:30	1904-01-01 00:00:04	4	320	356	36	present				16.224	16.224
pasaasega	dyad5	pasa	asega	pasa	test	00:03:00	1904-01-01 00:03:00	1.52968	00:01:19	1904-01-01 00:02:32	1904-01-01 00:02:36	1904-01-01 00:00:04	4	356	381	25	present				11.8393	11.8393
pasaasega	dyad5	pasa	asega	pasa	test	00:03:00	1904-01-01 00:03:00	1.52968	00:01:19	1904-01-01 00:02:37	1904-01-01 00:02:42	1904-01-01 00:00:05	5	381	418	37	present				16.9944	16.9944
pasaasega	dyad5	pasa	asega	pasa	test	00:03:00	1904-01-01 00:03:00	1.52968	00:01:19	1904-01-01 00:02:49	1904-01-01 00:02:53	1904-01-01 00:00:04	4	418	456	38	present				17.0736	17.0736
pasaasega	dyad5	pasa	asega	pasa	test	00:03:00	1904-01-01 00:03:00	1.52968	00:01:19	1904-01-01 00:02:58	1904-01-01 00:03:06	1904-01-01 00:00:08	8	456	510	54	present				25.1703	25.1703
pasaasega	dyad5	pasa	asega	pasa	test	00:03:00	1904-01-01 00:03:00	1.52968	00:01:19	1904-01-01 00:03:10	1904-01-01 00:03:14	1904-01-01 00:00:04	4	510	549	39	present				17.502	17.502
pasaasega	dyad5	pasa	asega	pasa	test	00:03:00	1904-01-01 00:03:00	1.52968	00:01:19	1904-01-01 00:03:17	1904-01-01 00:03:21	1904-01-01 00:00:04	4	549	574	25	present				11.8393	11.8393
pasaasega	dyad5	pasa	asega	pasa	test	00:03:00	1904-01-01 00:03:00	1.52968	00:01:19	1904-01-01 00:03:26	1904-01-01 00:03:30	1904-01-01 00:00:04	4	574	605	31	absent				14.1555	14.1555
pasaasega	dyad5	pasa	asega	pasa	test	00:03:00	1904-01-01 00:03:00	1.52968	00:01:19	1904-01-01 00:03:33	1904-01-01 00:03:37	1904-01-01 00:00:04	4	605	634	29	present				13.3587	13.3587
pasaasega	dyad5	pasa	asega	pasa	test	00:03:00	1904-01-01 00:03:00	1.52968	00:01:19	1904-01-01 00:03:39	1904-01-01 00:03:42	1904-01-01 00:00:03	3	634	655	21	present				9.72658	9.72658
pasaasega	dyad5	pasa	asega	pasa	test	00:03:00	1904-01-01 00:03:00	1.52968	00:01:19	1904-01-01 00:03:45	1904-01-01 00:03:48	1904-01-01 00:00:03	3	655	683	28	present				12.592	12.592
pasaasega	dyad5	pasa	asega	pasa	test	00:03:00	1904-01-01 00:03:00	1.52968	00:01:19	1904-01-01 00:03:52	1904-01-01 00:03:56	1904-01-01 00:00:04	4	683	705	22	absent				10.7826	10.7826
pasaasega	dyad5	pasa	asega	pasa	test	00:03:00	1904-01-01 00:03:00	1.52968	00:01:19	1904-01-01 00:04:00	1904-01-01 00:04:04	1904-01-01 00:00:04	4	705	732	27	absent				12.5852	12.5852
pasaasega	dyad5	pasa	asega	pasa	test	00:03:00	1904-01-01 00:03:00	1.52968	00:01:19	1904-01-01 00:04:08	1904-01-01 00:04:12	1904-01-01 00:00:04	4	732	764	32	absent				14.5614	14.5614
pasaasega	dyad5	pasa	asega	pasa	test	00:03:00	1904-01-01 00:03:00	1.52968	00:01:19	1904-01-01 00:04:14	1904-01-01 00:04:18	1904-01-01 00:00:04	4	764	802	38	absent	drinking at collapse at 00:04:18			17.0736	17.0736
pasaasega	dyad5	pasa	asega	asega	test	00:03:00	1904-01-01 00:03:00	1.52968	00:01:44	1904-01-01 00:01:44	1904-01-01 00:01:52	1904-01-01 00:00:08	8	0	55	55	present				25.5523	25.5523
pasaasega	dyad5	pasa	asega	asega	test	00:03:00	1904-01-01 00:03:00	1.52968	00:01:44	1904-01-01 00:01:54	1904-01-01 00:01:58	1904-01-01 00:00:04	4	55	96	41	present	1904-01-01 00:04:18	collapse		18.3644	18.3644
pasaasega	dyad5	pasa	asega	asega	test	00:03:00	1904-01-01 00:03:00	1.52968	00:01:44	1904-01-01 00:02:00	1904-01-01 00:02:05	1904-01-01 00:00:05	5	96	139	43	present	1904-01-01 00:01:19	pasa start		19.4403	19.4403
pasaasega	dyad5	pasa	asega	asega	test	00:03:00	1904-01-01 00:03:00	1.52968	00:01:44	1904-01-01 00:02:07	1904-01-01 00:02:11	1904-01-01 00:00:04	4	139	173	34	present	1904-01-01 00:02:59	duration		15.3856	15.3856
pasaasega	dyad5	pasa	asega	asega	test	00:03:00	1904-01-01 00:03:00	1.52968	00:01:44	1904-01-01 00:02:16	1904-01-01 00:02:20	1904-01-01 00:00:04	4	173	212	39	present				17.502	17.502
pasaasega	dyad5	pasa	asega	asega	test	00:03:00	1904-01-01 00:03:00	1.52968	00:01:44	1904-01-01 00:02:42	1904-01-01 00:02:47	1904-01-01 00:00:05	5	212	258	46	present	1904-01-01 00:04:44	collapse		20.7033	20.7033
pasaasega	dyad5	pasa	asega	asega	test	00:03:00	1904-01-01 00:03:00	1.52968	00:01:44	1904-01-01 00:02:49	1904-01-01 00:02:54	1904-01-01 00:00:05	5	258	293	35	present	1904-01-01 00:01:44	asega start		16.211	16.211
pasaasega	dyad5	pasa	asega	asega	test	00:03:00	1904-01-01 00:03:00	1.52968	00:01:44	1904-01-01 00:02:57	1904-01-01 00:03:02	1904-01-01 00:00:05	5	293	333	40	present				18.2017	18.2017
pasaasega	dyad5	pasa	asega	asega	test	00:03:00	1904-01-01 00:03:00	1.52968	00:01:44	1904-01-01 00:03:05	1904-01-01 00:03:10	1904-01-01 00:00:05	5	333	373	40	present				18.2017	18.2017
pasaasega	dyad5	pasa	asega	asega	test	00:03:00	1904-01-01 00:03:00	1.52968	00:01:44	1904-01-01 00:03:25	1904-01-01 00:03:30	1904-01-01 00:00:05	5	373	421	48	present				21.5559	21.5559
pasaasega	dyad5	pasa	asega	asega	test	00:03:00	1904-01-01 00:03:00	1.52968	00:01:44	1904-01-01 00:03:33	1904-01-01 00:03:37	1904-01-01 00:00:04	4	421	451	30	present				13.7545	13.7545
pasaasega	dyad5	pasa	asega	asega	test	00:03:00	1904-01-01 00:03:00	1.52968	00:01:44	1904-01-01 00:03:39	1904-01-01 00:03:44	1904-01-01 00:00:05	5	451	494	43	present				19.4403	19.4403
pasaasega	dyad5	pasa	asega	asega	test	00:03:00	1904-01-01 00:03:00	1.52968	00:01:44	1904-01-01 00:04:01	1904-01-01 00:04:05	1904-01-01 00:00:04	4	494	525	31	present				14.1555	14.1555
pasaasega	dyad5	pasa	asega	asega	test	00:03:00	1904-01-01 00:03:00	1.52968	00:01:44	1904-01-01 00:04:08	1904-01-01 00:04:14	1904-01-01 00:00:06	6	525	562	37	present	NOT drinking at collapse at 00:04 44			17.577	17.577
pasaasega	pre1	pasa	asega	pasa	control	00:20:47	1904-01-01 00:17:19	1.66667	00:02:39	1904-01-01 00:02:39	1904-01-01 00:02:43	1904-01-01 00:00:04	4	0	18	18	present	drip duration	1904-01-01 00:17:19		9.50922	9.50922
pasaasega	pre1	pasa	asega	pasa	control	00:20:47	1904-01-01 00:17:19	1.66667	00:02:39	1904-01-01 00:02:47	1904-01-01 00:02:50	1904-01-01 00:00:03	3	18	32	14	present	pasa start	1904-01-01 00:02:39		7.28256	7.28256
pasaasega	pre1	pasa	asega	pasa	control	00:20:47	1904-01-01 00:17:19	1.66667	00:02:39	1904-01-01 00:02:51	1904-01-01 00:02:55	1904-01-01 00:00:04	4	32	53	21	present	pasa end	1904-01-01 00:19:58		10.449	10.449
pasaasega	pre1	pasa	asega	pasa	control	00:20:47	1904-01-01 00:17:19	1.66667	00:02:39	1904-01-01 00:02:56	1904-01-01 00:02:59	1904-01-01 00:00:03	3	53	72	19	present				8.97113	8.97113
pasaasega	pre1	pasa	asega	pasa	control	00:20:47	1904-01-01 00:17:19	1.66667	00:02:39	1904-01-01 00:03:00	1904-01-01 00:03:04	1904-01-01 00:00:04	4	72	97	25	present				11.8393	11.8393
pasaasega	pre1	pasa	asega	pasa	control	00:20:47	1904-01-01 00:17:19	1.66667	00:02:39	1904-01-01 00:03:05	1904-01-01 00:03:09	1904-01-01 00:00:04	4	97	121	24	present				11.4782	11.4782
pasaasega	pre1	pasa	asega	pasa	control	00:20:47	1904-01-01 00:17:19	1.66667	00:02:39	1904-01-01 00:03:10	1904-01-01 00:03:14	1904-01-01 00:00:04	4	121	140	19	present				9.81222	9.81222
pasaasega	pre1	pasa	asega	pasa	control	00:20:47	1904-01-01 00:17:19	1.66667	00:02:39	1904-01-01 00:03:15	1904-01-01 00:03:19	1904-01-01 00:00:04	4	140	167	27	present				12.5852	12.5852
pasaasega	pre1	pasa	asega	pasa	control	00:20:47	1904-01-01 00:17:19	1.66667	00:02:39	1904-01-01 00:03:20	1904-01-01 00:03:24	1904-01-01 00:00:04	4	167	191	24	present				11.4782	11.4782
pasaasega	pre1	pasa	asega	pasa	control	00:20:47	1904-01-01 00:17:19	1.66667	00:02:39	1904-01-01 00:03:24	1904-01-01 00:03:28	1904-01-01 00:00:04	4	191	216	25	present				11.8393	11.8393
pasaasega	pre1	pasa	asega	pasa	control	00:20:47	1904-01-01 00:17:19	1.66667	00:02:39	1904-01-01 00:03:30	1904-01-01 00:03:34	1904-01-01 00:00:04	4	216	240	24	present				11.4782	11.4782
pasaasega	pre1	pasa	asega	pasa	control	00:20:47	1904-01-01 00:17:19	1.66667	00:02:39	1904-01-01 00:03:36	1904-01-01 00:03:40	1904-01-01 00:00:04	4	240	272	32	present				14.5614	14.5614
pasaasega	pre1	pasa	asega	pasa	control	00:20:47	1904-01-01 00:17:19	1.66667	00:02:39	1904-01-01 00:03:41	1904-01-01 00:03:45	1904-01-01 00:00:04	4	272	296	24	present				11.4782	11.4782
pasaasega	pre1	pasa	asega	pasa	control	00:20:47	1904-01-01 00:17:19	1.66667	00:02:39	1904-01-01 00:03:46	1904-01-01 00:03:50	1904-01-01 00:00:04	4	296	325	29	present				13.3587	13.3587
pasaasega	pre1	pasa	asega	pasa	control	00:20:47	1904-01-01 00:17:19	1.66667	00:02:39	1904-01-01 00:03:53	1904-01-01 00:03:57	1904-01-01 00:00:04	4	325	356	31	present				14.1555	14.1555
pasaasega	pre1	pasa	asega	pasa	control	00:20:47	1904-01-01 00:17:19	1.66667	00:02:39	1904-01-01 00:03:59	1904-01-01 00:04:03	1904-01-01 00:00:04	4	356	379	23	present				11.1258	11.1258
pasaasega	pre1	pasa	asega	pasa	control	00:20:47	1904-01-01 00:17:19	1.66667	00:02:39	1904-01-01 00:04:08	1904-01-01 00:04:12	1904-01-01 00:00:04	4	379	398	19	present				9.81222	9.81222
pasaasega	pre1	pasa	asega	pasa	control	00:20:47	1904-01-01 00:17:19	1.66667	00:02:39	1904-01-01 00:04:13	1904-01-01 00:04:16	1904-01-01 00:00:03	3	398	410	12	present				6.69945	6.69945
pasaasega	pre1	pasa	asega	pasa	control	00:20:47	1904-01-01 00:17:19	1.66667	00:02:39	1904-01-01 00:04:17	1904-01-01 00:04:22	1904-01-01 00:00:05	5	410	434	24	present				12.3426	12.3426
pasaasega	pre1	pasa	asega	pasa	control	00:20:47	1904-01-01 00:17:19	1.66667	00:02:39	1904-01-01 00:04:23	1904-01-01 00:04:27	1904-01-01 00:00:04	4	434	448	14	present				8.38826	8.38826
pasaasega	pre1	pasa	asega	pasa	control	00:20:47	1904-01-01 00:17:19	1.66667	00:02:39	1904-01-01 00:04:28	1904-01-01 00:04:33	1904-01-01 00:00:05	5	448	470	22	present				11.7386	11.7386
pasaasega	pre1	pasa	asega	pasa	control	00:20:47	1904-01-01 00:17:19	1.66667	00:02:39	1904-01-01 00:04:36	1904-01-01 00:04:41	1904-01-01 00:00:05	5	470	490	20	present				11.1658	11.1658
pasaasega	pre1	pasa	asega	pasa	control	00:20:47	1904-01-01 00:17:19	1.66667	00:02:39	1904-01-01 00:04:43	1904-01-01 00:04:50	1904-01-01 00:00:07	7	490	519	29	present				15.9138	15.9138
pasaasega	pre1	pasa	asega	pasa	control	00:20:47	1904-01-01 00:17:19	1.66667	00:02:39	1904-01-01 00:04:53	1904-01-01 00:04:57	1904-01-01 00:00:04	4	519	537	18	present				9.50922	9.50922
pasaasega	pre1	pasa	asega	pasa	control	00:20:47	1904-01-01 00:17:19	1.66667	00:02:39	1904-01-01 00:04:58	1904-01-01 00:05:02	1904-01-01 00:00:04	4	537	551	14	present				8.38826	8.38826
pasaasega	pre1	pasa	asega	pasa	control	00:20:47	1904-01-01 00:17:19	1.66667	00:02:39	1904-01-01 00:06:17	1904-01-01 00:06:23	1904-01-01 00:00:06	6	551	568	17	present				11.5191	11.5191
pasaasega	pre1	pasa	asega	pasa	control	00:20:47	1904-01-01 00:17:19	1.66667	00:02:39	1904-01-01 00:06:24	1904-01-01 00:06:28	1904-01-01 00:00:04	4	568	583	15	present				8.6572	8.6572
pasaasega	pre1	pasa	asega	pasa	control	00:20:47	1904-01-01 00:17:19	1.66667	00:02:39	1904-01-01 00:06:28	1904-01-01 00:06:52	1904-01-01 00:00:24	24	583	680	97	present				53.8756	53.8756
pasaasega	pre1	pasa	asega	pasa	control	00:20:47	1904-01-01 00:17:19	1.66667	00:02:39	1904-01-01 00:06:53	1904-01-01 00:06:56	1904-01-01 00:00:03	3	680	694	14	present				7.28256	7.28256
pasaasega	pre1	pasa	asega	pasa	control	00:20:47	1904-01-01 00:17:19	1.66667	00:02:39	1904-01-01 00:06:58	1904-01-01 00:07:02	1904-01-01 00:00:04	4	694	715	21	present				10.449	10.449
pasaasega	pre1	pasa	asega	pasa	control	00:20:47	1904-01-01 00:17:19	1.66667	00:02:39	1904-01-01 00:07:03	1904-01-01 00:07:08	1904-01-01 00:00:05	5	715	737	22	present				11.7386	11.7386
pasaasega	pre1	pasa	asega	pasa	control	00:20:47	1904-01-01 00:17:19	1.66667	00:02:39	1904-01-01 00:07:10	1904-01-01 00:07:17	1904-01-01 00:00:07	7	737	761	24	present				14.5465	14.5465
pasaasega	pre1	pasa	asega	pasa	control	00:20:47	1904-01-01 00:17:19	1.66667	00:02:39	1904-01-01 00:07:18	1904-01-01 00:07:33	1904-01-01 00:00:15	15	761	827	66	present				35.2157	35.2157
pasaasega	pre1	pasa	asega	pasa	control	00:20:47	1904-01-01 00:17:19	1.66667	00:02:39	1904-01-01 00:07:34	1904-01-01 00:07:38	1904-01-01 00:00:04	4	827	848	21	present				10.449	10.449
pasaasega	pre1	pasa	asega	pasa	control	00:20:47	1904-01-01 00:17:19	1.66667	00:02:39	1904-01-01 00:07:39	1904-01-01 00:07:43	1904-01-01 00:00:04	4	848	860	12	present				7.85826	7.85826
pasaasega	pre1	pasa	asega	pasa	control	00:20:47	1904-01-01 00:17:19	1.66667	00:02:39	1904-01-01 00:07:44	1904-01-01 00:07:56	1904-01-01 00:00:12	12	860	920	60	present				30.3765	30.3765
pasaasega	pre1	pasa	asega	pasa	control	00:20:47	1904-01-01 00:17:19	1.66667	00:02:39	1904-01-01 00:07:58	1904-01-01 00:08:02	1904-01-01 00:00:04	4	920	939	19	present				9.81222	9.81222
pasaasega	pre1	pasa	asega	pasa	control	00:20:47	1904-01-01 00:17:19	1.66667	00:02:39	1904-01-01 00:08:03	1904-01-01 00:08:07	1904-01-01 00:00:04	4	939	953	14	present				8.38826	8.38826
pasaasega	pre1	pasa	asega	pasa	control	00:20:47	1904-01-01 00:17:19	1.66667	00:02:39	1904-01-01 00:08:11	1904-01-01 00:08:15	1904-01-01 00:00:04	4	953	980	27	present				12.5852	12.5852
pasaasega	pre1	pasa	asega	pasa	control	00:20:47	1904-01-01 00:17:19	1.66667	00:02:39	1904-01-01 00:08:17	1904-01-01 00:08:25	1904-01-01 00:00:08	8	980	1018	38	present				19.6244	19.6244
pasaasega	pre1	pasa	asega	pasa	control	00:20:47	1904-01-01 00:17:19	1.66667	00:02:39	1904-01-01 00:08:26	1904-01-01 00:08:34	1904-01-01 00:00:08	8	1018	1050	32	present				17.8652	17.8652
pasaasega	pre1	pasa	asega	pasa	control	00:20:47	1904-01-01 00:17:19	1.66667	00:02:39	1904-01-01 00:08:39	1904-01-01 00:08:44	1904-01-01 00:00:05	5	1050	1075	25	present				12.6569	12.6569
pasaasega	pre1	pasa	asega	pasa	control	00:20:47	1904-01-01 00:17:19	1.66667	00:02:39	1904-01-01 00:08:46	1904-01-01 00:08:50	1904-01-01 00:00:04	4	1075	1097	22	present				10.7826	10.7826
pasaasega	pre1	pasa	asega	pasa	control	00:20:47	1904-01-01 00:17:19	1.66667	00:02:39	1904-01-01 00:08:53	1904-01-01 00:08:59	1904-01-01 00:00:06	6	1097	1124	27	present				14.2638	14.2638
pasaasega	pre1	pasa	asega	pasa	control	00:20:47	1904-01-01 00:17:19	1.66667	00:02:39	1904-01-01 00:09:00	1904-01-01 00:09:05	1904-01-01 00:00:05	5	1124	1150	26	present				12.9794	12.9794
pasaasega	pre1	pasa	asega	pasa	control	00:20:47	1904-01-01 00:17:19	1.66667	00:02:39	1904-01-01 00:09:07	1904-01-01 00:09:11	1904-01-01 00:00:04	4	1150	1166	16	present				8.9326	8.9326
pasaasega	pre1	pasa	asega	pasa	control	00:20:47	1904-01-01 00:17:19	1.66667	00:02:39	1904-01-01 00:09:13	1904-01-01 00:09:16	1904-01-01 00:00:03	3	1166	1180	14	present				7.28256	7.28256
pasaasega	pre1	pasa	asega	pasa	control	00:20:47	1904-01-01 00:17:19	1.66667	00:02:39	1904-01-01 00:09:18	1904-01-01 00:09:22	1904-01-01 00:00:04	4	1180	1200	20	present				10.1255	10.1255
pasaasega	pre1	pasa	asega	pasa	control	00:20:47	1904-01-01 00:17:19	1.66667	00:02:39	1904-01-01 00:09:23	1904-01-01 00:09:29	1904-01-01 00:00:06	6	1200	1232	32	present				15.8387	15.8387
pasaasega	pre1	pasa	asega	pasa	control	00:20:47	1904-01-01 00:17:19	1.66667	00:02:39	1904-01-01 00:09:30	1904-01-01 00:09:35	1904-01-01 00:00:05	5	1232	1254	22	present				11.7386	11.7386
pasaasega	pre1	pasa	asega	pasa	control	00:20:47	1904-01-01 00:17:19	1.66667	00:02:39	1904-01-01 00:09:36	1904-01-01 00:09:41	1904-01-01 00:00:05	5	1254	1279	25	present				12.6569	12.6569
pasaasega	pre1	pasa	asega	pasa	control	00:20:47	1904-01-01 00:17:19	1.66667	00:02:39	1904-01-01 00:09:43	1904-01-01 00:09:48	1904-01-01 00:00:05	5	1279	1300	21	present				11.4485	11.4485
pasaasega	pre1	pasa	asega	pasa	control	00:20:47	1904-01-01 00:17:19	1.66667	00:02:39	1904-01-01 00:09:49	1904-01-01 00:09:56	1904-01-01 00:00:07	7	1300	1336	36	present				18.041	18.041
pasaasega	pre1	pasa	asega	pasa	control	00:20:47	1904-01-01 00:17:19	1.66667	00:02:39	1904-01-01 00:09:57	1904-01-01 00:10:06	1904-01-01 00:00:09	9	1336	1382	46	present				23.1031	23.1031
pasaasega	pre1	pasa	asega	pasa	control	00:20:47	1904-01-01 00:17:19	1.66667	00:02:39	1904-01-01 00:10:07	1904-01-01 00:10:22	1904-01-01 00:00:15	15	1382	1450	68	present				35.8089	35.8089
pasaasega	pre1	pasa	asega	pasa	control	00:20:47	1904-01-01 00:17:19	1.66667	00:02:39	1904-01-01 00:10:23	1904-01-01 00:10:27	1904-01-01 00:00:04	4	1450	1470	20	present				10.1255	10.1255
pasaasega	pre1	pasa	asega	pasa	control	00:20:47	1904-01-01 00:17:19	1.66667	00:02:39	1904-01-01 00:10:29	1904-01-01 00:10:34	1904-01-01 00:00:05	5	1470	1491	21	present				11.4485	11.4485
pasaasega	pre1	pasa	asega	pasa	control	00:20:47	1904-01-01 00:17:19	1.66667	00:02:39	1904-01-01 00:10:35	1904-01-01 00:10:58	1904-01-01 00:00:23	23	1491	1584	93	present				51.6425	51.6425
pasaasega	pre1	pasa	asega	pasa	control	00:20:47	1904-01-01 00:17:19	1.66667	00:02:39	1904-01-01 00:10:59	1904-01-01 00:11:02	1904-01-01 00:00:03	3	1584	1594	10	present				6.15848	6.15848
pasaasega	pre1	pasa	asega	pasa	control	00:20:47	1904-01-01 00:17:19	1.66667	00:02:39	1904-01-01 00:11:03	1904-01-01 00:11:12	1904-01-01 00:00:09	9	1594	1629	35	present				19.8209	19.8209
pasaasega	pre1	pasa	asega	pasa	control	00:20:47	1904-01-01 00:17:19	1.66667	00:02:39	1904-01-01 00:11:13	1904-01-01 00:11:18	1904-01-01 00:00:05	5	1629	1652	23	present				12.0365	12.0365
pasaasega	pre1	pasa	asega	pasa	control	00:20:47	1904-01-01 00:17:19	1.66667	00:02:39	1904-01-01 00:11:19	1904-01-01 00:11:29	1904-01-01 00:00:10	10	1652	1693	41	present				22.6125	22.6125
pasaasega	pre1	pasa	asega	pasa	control	00:20:47	1904-01-01 00:17:19	1.66667	00:02:39	1904-01-01 00:11:30	1904-01-01 00:11:49	1904-01-01 00:00:19	19	1693	1774	81	present				43.8492	43.8492
pasaasega	pre1	pasa	asega	pasa	control	00:20:47	1904-01-01 00:17:19	1.66667	00:02:39	1904-01-01 00:11:50	1904-01-01 00:11:59	1904-01-01 00:00:09	9	1774	1809	35	present				19.8209	19.8209
pasaasega	pre1	pasa	asega	pasa	control	00:20:47	1904-01-01 00:17:19	1.66667	00:02:39	1904-01-01 00:12:01	1904-01-01 00:12:05	1904-01-01 00:00:04	4	1809	1830	21	present				10.449	10.449
pasaasega	pre1	pasa	asega	pasa	control	00:20:47	1904-01-01 00:17:19	1.66667	00:02:39	1904-01-01 00:12:06	1904-01-01 00:12:11	1904-01-01 00:00:05	5	1830	1852	22	present				11.7386	11.7386
pasaasega	pre1	pasa	asega	pasa	control	00:20:47	1904-01-01 00:17:19	1.66667	00:02:39	1904-01-01 00:12:12	1904-01-01 00:12:24	1904-01-01 00:00:12	12	1852	1896	44	present				25.7008	25.7008
pasaasega	pre1	pasa	asega	pasa	control	00:20:47	1904-01-01 00:17:19	1.66667	00:02:39	1904-01-01 00:12:25	1904-01-01 00:12:49	1904-01-01 00:00:24	24	1896	1986	90	present				51.9432	51.9432
pasaasega	pre1	pasa	asega	pasa	control	00:20:47	1904-01-01 00:17:19	1.66667	00:02:39	1904-01-01 00:12:52	1904-01-01 00:12:55	1904-01-01 00:00:03	3	1986	1995	9	present				5.8937	5.8937
pasaasega	pre1	pasa	asega	pasa	control	00:20:47	1904-01-01 00:17:19	1.66667	00:02:39	1904-01-01 00:12:58	1904-01-01 00:13:02	1904-01-01 00:00:04	4	1995	2014	19	present				9.81222	9.81222
pasaasega	pre1	pasa	asega	pasa	control	00:20:47	1904-01-01 00:17:19	1.66667	00:02:39	1904-01-01 00:13:03	1904-01-01 00:13:47	1904-01-01 00:00:44	44	2014	2184	170	present				96.5961	96.5961
pasaasega	pre1	pasa	asega	pasa	control	00:20:47	1904-01-01 00:17:19	1.66667	00:02:39	1904-01-01 00:13:51	1904-01-01 00:13:57	1904-01-01 00:00:06	6	2184	2207	23	present				13.1223	13.1223
pasaasega	pre1	pasa	asega	pasa	control	00:20:47	1904-01-01 00:17:19	1.66667	00:02:39	1904-01-01 00:13:59	1904-01-01 00:14:04	1904-01-01 00:00:05	5	2207	2226	19	present				10.8896	10.8896
pasaasega	pre1	pasa	asega	pasa	control	00:20:47	1904-01-01 00:17:19	1.66667	00:02:39	1904-01-01 00:14:08	1904-01-01 00:14:13	1904-01-01 00:00:05	5	2226	2244	18	present				10.619	10.619
pasaasega	pre1	pasa	asega	pasa	control	00:20:47	1904-01-01 00:17:19	1.66667	00:02:39	1904-01-01 00:14:14	1904-01-01 00:14:37	1904-01-01 00:00:23	23	2244	2351	107	present				55.7315	55.7315
pasaasega	pre1	pasa	asega	pasa	control	00:20:47	1904-01-01 00:17:19	1.66667	00:02:39	1904-01-01 00:14:40	1904-01-01 00:15:23	1904-01-01 00:00:43	43	2351	2524	173	present				96.3051	96.3051
pasaasega	pre1	pasa	asega	pasa	control	00:20:47	1904-01-01 00:17:19	1.66667	00:02:39	1904-01-01 00:15:25	1904-01-01 00:15:31	1904-01-01 00:00:06	6	2524	2549	25	present				13.681	13.681
pasaasega	pre1	pasa	asega	pasa	control	00:20:47	1904-01-01 00:17:19	1.66667	00:02:39	1904-01-01 00:15:32	1904-01-01 00:15:38	1904-01-01 00:00:06	6	2549	2575	26	present				13.9692	13.9692
pasaasega	pre1	pasa	asega	pasa	control	00:20:47	1904-01-01 00:17:19	1.66667	00:02:39	1904-01-01 00:15:39	1904-01-01 00:15:44	1904-01-01 00:00:05	5	2575	2598	23	present				12.0365	12.0365
pasaasega	pre1	pasa	asega	pasa	control	00:20:47	1904-01-01 00:17:19	1.66667	00:02:39	1904-01-01 00:15:47	1904-01-01 00:15:49	1904-01-01 00:00:02	2	2598	2608	10	present				5.06275	5.06275
pasaasega	pre1	pasa	asega	pasa	control	00:20:47	1904-01-01 00:17:19	1.66667	00:02:39	1904-01-01 00:15:49	1904-01-01 00:15:51	1904-01-01 00:00:02	2	2608	2617	9	absent				4.75461	4.75461
pasaasega	pre1	pasa	asega	pasa	control	00:20:47	1904-01-01 00:17:19	1.66667	00:02:39	1904-01-01 00:15:53	1904-01-01 00:15:58	1904-01-01 00:00:05	5	2617	2639	22	absent	asega absent			11.7386	11.7386
pasaasega	pre1	pasa	asega	pasa	control	00:20:47	1904-01-01 00:17:19	1.66667	00:02:39	1904-01-01 00:16:00	1904-01-01 00:16:04	1904-01-01 00:00:04	4	2639	2658	19	absent	1904-01-01 00:15:49	1904-01-01 00:16:59		9.81222	9.81222
pasaasega	pre1	pasa	asega	pasa	control	00:20:47	1904-01-01 00:17:19	1.66667	00:02:39	1904-01-01 00:16:07	1904-01-01 00:16:36	1904-01-01 00:00:29	29	2658	2767	109	absent				62.8327	62.8327
pasaasega	pre1	pasa	asega	pasa	control	00:20:47	1904-01-01 00:17:19	1.66667	00:02:39	1904-01-01 00:16:37	1904-01-01 00:16:41	1904-01-01 00:00:04	4	2767	2780	13	absent				8.12316	8.12316
pasaasega	pre1	pasa	asega	pasa	control	00:20:47	1904-01-01 00:17:19	1.66667	00:02:39	1904-01-01 00:16:43	1904-01-01 00:16:47	1904-01-01 00:00:04	4	2780	2792	12	absent				7.85826	7.85826
pasaasega	pre1	pasa	asega	pasa	control	00:20:47	1904-01-01 00:17:19	1.66667	00:02:39	1904-01-01 00:16:49	1904-01-01 00:16:54	1904-01-01 00:00:05	5	2792	2811	19	absent				10.8896	10.8896
pasaasega	pre1	pasa	asega	pasa	control	00:20:47	1904-01-01 00:17:19	1.66667	00:02:39	1904-01-01 00:17:10	1904-01-01 00:17:14	1904-01-01 00:00:04	4	2811	2826	15	present				8.6572	8.6572
pasaasega	pre1	pasa	asega	pasa	control	00:20:47	1904-01-01 00:17:19	1.66667	00:02:39	1904-01-01 00:17:15	1904-01-01 00:17:22	1904-01-01 00:00:07	7	2826	2851	25	present				14.813	14.813
pasaasega	pre1	pasa	asega	pasa	control	00:20:47	1904-01-01 00:17:19	1.66667	00:02:39	1904-01-01 00:17:23	1904-01-01 00:17:27	1904-01-01 00:00:04	4	2851	2865	14	present				8.38826	8.38826
pasaasega	pre1	pasa	asega	pasa	control	00:20:47	1904-01-01 00:17:19	1.66667	00:02:39	1904-01-01 00:17:28	1904-01-01 00:17:39	1904-01-01 00:00:11	11	2865	2908	43	present				24.2868	24.2868
pasaasega	pre1	pasa	asega	pasa	control	00:20:47	1904-01-01 00:17:19	1.66667	00:02:39	1904-01-01 00:17:40	1904-01-01 00:17:46	1904-01-01 00:00:06	6	2908	2936	28	present				14.5651	14.5651
pasaasega	pre1	pasa	asega	pasa	control	00:20:47	1904-01-01 00:17:19	1.66667	00:02:39	1904-01-01 00:17:48	1904-01-01 00:17:53	1904-01-01 00:00:05	5	2936	2964	28	present				13.6484	13.6484
pasaasega	pre1	pasa	asega	pasa	control	00:20:47	1904-01-01 00:17:19	1.66667	00:02:39	1904-01-01 00:17:57	1904-01-01 00:18:02	1904-01-01 00:00:05	5	2964	2989	25	present	pasa NOT drinking at drip stop (end) 19:58			12.6569	12.6569
pasaasega	pre1	pasa	asega	asega	control	00:20:47	1904-01-01 00:17:19	1.66667	00:02:15	1904-01-01 00:02:15	1904-01-01 00:02:40	1904-01-01 00:00:25	25	0	162	162	present	asega start	1904-01-01 00:02:15		76.1167	76.1167
pasaasega	pre1	pasa	asega	asega	control	00:20:47	1904-01-01 00:17:19	1.66667	00:02:15	1904-01-01 00:02:41	1904-01-01 00:02:46	1904-01-01 00:00:05	5	162	194	32	present	drip duration	1904-01-01 00:17:19		15.0749	15.0749
pasaasega	pre1	pasa	asega	asega	control	00:20:47	1904-01-01 00:17:19	1.66667	00:02:15	1904-01-01 00:02:51	1904-01-01 00:02:56	1904-01-01 00:00:05	5	194	230	36	present	asega end	1904-01-01 00:19:34		16.6003	16.6003
pasaasega	pre1	pasa	asega	asega	control	00:20:47	1904-01-01 00:17:19	1.66667	00:02:15	1904-01-01 00:02:59	1904-01-01 00:03:03	1904-01-01 00:00:04	4	230	262	32	present				14.5614	14.5614
pasaasega	pre1	pasa	asega	asega	control	00:20:47	1904-01-01 00:17:19	1.66667	00:02:15	1904-01-01 00:03:05	1904-01-01 00:03:14	1904-01-01 00:00:09	9	262	322	60	present				28.0323	28.0323
pasaasega	pre1	pasa	asega	asega	control	00:20:47	1904-01-01 00:17:19	1.66667	00:02:15	1904-01-01 00:03:18	1904-01-01 00:03:23	1904-01-01 00:00:05	5	322	357	35	present				16.211	16.211
pasaasega	pre1	pasa	asega	asega	control	00:20:47	1904-01-01 00:17:19	1.66667	00:02:15	1904-01-01 00:03:23	1904-01-01 00:03:28	1904-01-01 00:00:05	5	357	387	30	present				14.3478	14.3478
pasaasega	pre1	pasa	asega	asega	control	00:20:47	1904-01-01 00:17:19	1.66667	00:02:15	1904-01-01 00:03:29	1904-01-01 00:03:33	1904-01-01 00:00:04	4	387	417	30	present				13.7545	13.7545
pasaasega	pre1	pasa	asega	asega	control	00:20:47	1904-01-01 00:17:19	1.66667	00:02:15	1904-01-01 00:03:35	1904-01-01 00:03:45	1904-01-01 00:00:10	10	417	478	61	present				29.0541	29.0541
pasaasega	pre1	pasa	asega	asega	control	00:20:47	1904-01-01 00:17:19	1.66667	00:02:15	1904-01-01 00:03:46	1904-01-01 00:03:52	1904-01-01 00:00:06	6	478	514	36	present				17.2174	17.2174
pasaasega	pre1	pasa	asega	asega	control	00:20:47	1904-01-01 00:17:19	1.66667	00:02:15	1904-01-01 00:03:54	1904-01-01 00:03:58	1904-01-01 00:00:04	4	514	534	20	present				10.1255	10.1255
pasaasega	pre1	pasa	asega	asega	control	00:20:47	1904-01-01 00:17:19	1.66667	00:02:15	1904-01-01 00:04:28	1904-01-01 00:04:33	1904-01-01 00:00:05	5	534	570	36	present				16.6003	16.6003
pasaasega	pre1	pasa	asega	asega	control	00:20:47	1904-01-01 00:17:19	1.66667	00:02:15	1904-01-01 00:05:13	1904-01-01 00:05:22	1904-01-01 00:00:09	9	570	634	64	absent	pasa absent			29.568	29.568
pasaasega	pre1	pasa	asega	asega	control	00:20:47	1904-01-01 00:17:19	1.66667	00:02:15	1904-01-01 00:05:23	1904-01-01 00:05:29	1904-01-01 00:00:06	6	634	674	40	absent	1904-01-01 00:04:40	1904-01-01 00:05:51		18.6882	18.6882
pasaasega	pre1	pasa	asega	asega	control	00:20:47	1904-01-01 00:17:19	1.66667	00:02:15	1904-01-01 00:05:30	1904-01-01 00:05:36	1904-01-01 00:00:06	6	674	714	40	absent				18.6882	18.6882
pasaasega	pre1	pasa	asega	asega	control	00:20:47	1904-01-01 00:17:19	1.66667	00:02:15	1904-01-01 00:05:39	1904-01-01 00:05:43	1904-01-01 00:00:04	4	714	737	23	absent				11.1258	11.1258
pasaasega	pre1	pasa	asega	asega	control	00:20:47	1904-01-01 00:17:19	1.66667	00:02:15	1904-01-01 00:05:47	1904-01-01 00:05:51	1904-01-01 00:00:04	4	737	763	26	absent				12.2085	12.2085
pasaasega	pre1	pasa	asega	asega	control	00:20:47	1904-01-01 00:17:19	1.66667	00:02:15	1904-01-01 00:05:54	1904-01-01 00:05:59	1904-01-01 00:00:05	5	763	791	28	present				13.6484	13.6484
pasaasega	pre1	pasa	asega	asega	control	00:20:47	1904-01-01 00:17:19	1.66667	00:02:15	1904-01-01 00:05:59	1904-01-01 00:06:04	1904-01-01 00:00:05	5	791	826	35	present				16.211	16.211
pasaasega	pre1	pasa	asega	asega	control	00:20:47	1904-01-01 00:17:19	1.66667	00:02:15	1904-01-01 00:06:06	1904-01-01 00:06:11	1904-01-01 00:00:05	5	826	862	36	present				16.6003	16.6003
pasaasega	pre1	pasa	asega	asega	control	00:20:47	1904-01-01 00:17:19	1.66667	00:02:15	1904-01-01 00:06:12	1904-01-01 00:06:17	1904-01-01 00:00:05	5	862	894	32	present				15.0749	15.0749
pasaasega	pre1	pasa	asega	asega	control	00:20:47	1904-01-01 00:17:19	1.66667	00:02:15	1904-01-01 00:06:20	1904-01-01 00:06:25	1904-01-01 00:00:05	5	894	934	40	present				18.2017	18.2017
pasaasega	pre1	pasa	asega	asega	control	00:20:47	1904-01-01 00:17:19	1.66667	00:02:15	1904-01-01 00:06:35	1904-01-01 00:06:40	1904-01-01 00:00:05	5	934	957	23	present				12.0365	12.0365
pasaasega	pre1	pasa	asega	asega	control	00:20:47	1904-01-01 00:17:19	1.66667	00:02:15	1904-01-01 00:06:43	1904-01-01 00:06:48	1904-01-01 00:00:05	5	957	1000	43	present				19.4403	19.4403
pasaasega	pre1	pasa	asega	asega	control	00:20:47	1904-01-01 00:17:19	1.66667	00:02:15	1904-01-01 00:06:51	1904-01-01 00:06:56	1904-01-01 00:00:05	5	1000	1039	39	present				17.7954	17.7954
pasaasega	pre1	pasa	asega	asega	control	00:20:47	1904-01-01 00:17:19	1.66667	00:02:15	1904-01-01 00:07:01	1904-01-01 00:07:07	1904-01-01 00:00:06	6	1039	1089	50	present				22.6637	22.6637
pasaasega	pre1	pasa	asega	asega	control	00:20:47	1904-01-01 00:17:19	1.66667	00:02:15	1904-01-01 00:07:11	1904-01-01 00:07:17	1904-01-01 00:00:06	6	1089	1141	52	present				23.4955	23.4955
pasaasega	pre1	pasa	asega	asega	control	00:20:47	1904-01-01 00:17:19	1.66667	00:02:15	1904-01-01 00:07:19	1904-01-01 00:07:24	1904-01-01 00:00:05	5	1141	1182	41	present				18.6115	18.6115
pasaasega	pre1	pasa	asega	asega	control	00:20:47	1904-01-01 00:17:19	1.66667	00:02:15	1904-01-01 00:07:26	1904-01-01 00:07:31	1904-01-01 00:00:05	5	1182	1221	39	present				17.7954	17.7954
pasaasega	pre1	pasa	asega	asega	control	00:20:47	1904-01-01 00:17:19	1.66667	00:02:15	1904-01-01 00:07:45	1904-01-01 00:07:50	1904-01-01 00:00:05	5	1221	1262	41	present				18.6115	18.6115
pasaasega	pre1	pasa	asega	asega	control	00:20:47	1904-01-01 00:17:19	1.66667	00:02:15	1904-01-01 00:07:52	1904-01-01 00:07:57	1904-01-01 00:00:05	5	1262	1307	45	present				20.28	20.28
pasaasega	pre1	pasa	asega	asega	control	00:20:47	1904-01-01 00:17:19	1.66667	00:02:15	1904-01-01 00:08:00	1904-01-01 00:08:06	1904-01-01 00:00:06	6	1307	1340	33	present				16.1739	16.1739
pasaasega	pre1	pasa	asega	asega	control	00:20:47	1904-01-01 00:17:19	1.66667	00:02:15	1904-01-01 00:08:07	1904-01-01 00:08:12	1904-01-01 00:00:05	5	1340	1384	44	present				19.8589	19.8589
pasaasega	pre1	pasa	asega	asega	control	00:20:47	1904-01-01 00:17:19	1.66667	00:02:15	1904-01-01 00:08:16	1904-01-01 00:08:21	1904-01-01 00:00:05	5	1384	1426	42	present				19.0244	19.0244
pasaasega	pre1	pasa	asega	asega	control	00:20:47	1904-01-01 00:17:19	1.66667	00:02:15	1904-01-01 00:08:23	1904-01-01 00:08:27	1904-01-01 00:00:04	4	1426	1446	20	present				10.1255	10.1255
pasaasega	pre1	pasa	asega	asega	control	00:20:47	1904-01-01 00:17:19	1.66667	00:02:15	1904-01-01 00:08:29	1904-01-01 00:08:35	1904-01-01 00:00:06	6	1446	1490	44	present				20.2351	20.2351
pasaasega	pre1	pasa	asega	asega	control	00:20:47	1904-01-01 00:17:19	1.66667	00:02:15	1904-01-01 00:09:07	1904-01-01 00:09:12	1904-01-01 00:00:05	5	1490	1525	35	present				16.211	16.211
pasaasega	pre1	pasa	asega	asega	control	00:20:47	1904-01-01 00:17:19	1.66667	00:02:15	1904-01-01 00:09:13	1904-01-01 00:09:19	1904-01-01 00:00:06	6	1525	1564	39	present				18.3127	18.3127
pasaasega	pre1	pasa	asega	asega	control	00:20:47	1904-01-01 00:17:19	1.66667	00:02:15	1904-01-01 00:09:20	1904-01-01 00:09:26	1904-01-01 00:00:06	6	1564	1602	38	present				17.9423	17.9423
pasaasega	pre1	pasa	asega	asega	control	00:20:47	1904-01-01 00:17:19	1.66667	00:02:15	1904-01-01 00:09:27	1904-01-01 00:09:34	1904-01-01 00:00:07	7	1602	1642	40	present				19.3834	19.3834
pasaasega	pre1	pasa	asega	asega	control	00:20:47	1904-01-01 00:17:19	1.66667	00:02:15	1904-01-01 00:09:36	1904-01-01 00:09:42	1904-01-01 00:00:06	6	1642	1680	38	present				17.9423	17.9423
pasaasega	pre1	pasa	asega	asega	control	00:20:47	1904-01-01 00:17:19	1.66667	00:02:15	1904-01-01 00:09:44	1904-01-01 00:09:49	1904-01-01 00:00:05	5	1680	1714	34	present				15.8267	15.8267
pasaasega	pre1	pasa	asega	asega	control	00:20:47	1904-01-01 00:17:19	1.66667	00:02:15	1904-01-01 00:09:56	1904-01-01 00:10:02	1904-01-01 00:00:06	6	1714	1756	42	present				19.4532	19.4532
pasaasega	pre1	pasa	asega	asega	control	00:20:47	1904-01-01 00:17:19	1.66667	00:02:15	1904-01-01 00:10:03	1904-01-01 00:10:09	1904-01-01 00:00:06	6	1756	1793	37	present				17.577	17.577
pasaasega	pre1	pasa	asega	asega	control	00:20:47	1904-01-01 00:17:19	1.66667	00:02:15	1904-01-01 00:10:19	1904-01-01 00:10:26	1904-01-01 00:00:07	7	1793	1837	44	present				20.8103	20.8103
pasaasega	pre1	pasa	asega	asega	control	00:20:47	1904-01-01 00:17:19	1.66667	00:02:15	1904-01-01 00:10:33	1904-01-01 00:10:40	1904-01-01 00:00:07	7	1837	1892	55	present				25.0756	25.0756
pasaasega	pre1	pasa	asega	asega	control	00:20:47	1904-01-01 00:17:19	1.66667	00:02:15	1904-01-01 00:10:44	1904-01-01 00:10:52	1904-01-01 00:00:08	8	1892	1942	50	present				23.6786	23.6786
pasaasega	pre1	pasa	asega	asega	control	00:20:47	1904-01-01 00:17:19	1.66667	00:02:15	1904-01-01 00:10:54	1904-01-01 00:11:01	1904-01-01 00:00:07	7	1942	1989	47	present				21.9291	21.9291
pasaasega	pre1	pasa	asega	asega	control	00:20:47	1904-01-01 00:17:19	1.66667	00:02:15	1904-01-01 00:11:05	1904-01-01 00:11:12	1904-01-01 00:00:07	7	1989	2033	44	present				20.8103	20.8103
pasaasega	pre1	pasa	asega	asega	control	00:20:47	1904-01-01 00:17:19	1.66667	00:02:15	1904-01-01 00:11:15	1904-01-01 00:11:22	1904-01-01 00:00:07	7	2033	2078	45	present				21.1789	21.1789
pasaasega	pre1	pasa	asega	asega	control	00:20:47	1904-01-01 00:17:19	1.66667	00:02:15	1904-01-01 00:11:27	1904-01-01 00:11:32	1904-01-01 00:00:05	5	2078	2114	36	present				16.6003	16.6003
pasaasega	pre1	pasa	asega	asega	control	00:20:47	1904-01-01 00:17:19	1.66667	00:02:15	1904-01-01 00:11:34	1904-01-01 00:11:41	1904-01-01 00:00:07	7	2114	2152	38	present				18.701	18.701
pasaasega	pre1	pasa	asega	asega	control	00:20:47	1904-01-01 00:17:19	1.66667	00:02:15	1904-01-01 00:12:00	1904-01-01 00:12:08	1904-01-01 00:00:08	8	2152	2206	54	present				25.1703	25.1703
pasaasega	pre1	pasa	asega	asega	control	00:20:47	1904-01-01 00:17:19	1.66667	00:02:15	1904-01-01 00:12:15	1904-01-01 00:12:20	1904-01-01 00:00:05	5	2206	2238	32	present				15.0749	15.0749
pasaasega	pre1	pasa	asega	asega	control	00:20:47	1904-01-01 00:17:19	1.66667	00:02:15	1904-01-01 00:12:22	1904-01-01 00:12:27	1904-01-01 00:00:05	5	2238	2265	27	present				13.31	13.31
pasaasega	pre1	pasa	asega	asega	control	00:20:47	1904-01-01 00:17:19	1.66667	00:02:15	1904-01-01 00:12:35	1904-01-01 00:12:41	1904-01-01 00:00:06	6	2265	2301	36	present				17.2174	17.2174
pasaasega	pre1	pasa	asega	asega	control	00:20:47	1904-01-01 00:17:19	1.66667	00:02:15	1904-01-01 00:12:43	1904-01-01 00:12:49	1904-01-01 00:00:06	6	2301	2338	37	present				17.577	17.577
pasaasega	pre1	pasa	asega	asega	control	00:20:47	1904-01-01 00:17:19	1.66667	00:02:15	1904-01-01 00:12:51	1904-01-01 00:12:58	1904-01-01 00:00:07	7	2338	2382	44	present				20.8103	20.8103
pasaasega	pre1	pasa	asega	asega	control	00:20:47	1904-01-01 00:17:19	1.66667	00:02:15	1904-01-01 00:13:01	1904-01-01 00:13:07	1904-01-01 00:00:06	6	2382	2424	42	present				19.4532	19.4532
pasaasega	pre1	pasa	asega	asega	control	00:20:47	1904-01-01 00:17:19	1.66667	00:02:15	1904-01-01 00:13:12	1904-01-01 00:13:17	1904-01-01 00:00:05	5	2424	2455	31	present				14.708	14.708
pasaasega	pre1	pasa	asega	asega	control	00:20:47	1904-01-01 00:17:19	1.66667	00:02:15	1904-01-01 00:13:21	1904-01-01 00:13:27	1904-01-01 00:00:06	6	2455	2494	39	present				18.3127	18.3127
pasaasega	pre1	pasa	asega	asega	control	00:20:47	1904-01-01 00:17:19	1.66667	00:02:15	1904-01-01 00:14:07	1904-01-01 00:14:14	1904-01-01 00:00:07	7	2494	2540	46	present				21.5519	21.5519
pasaasega	pre1	pasa	asega	asega	control	00:20:47	1904-01-01 00:17:19	1.66667	00:02:15	1904-01-01 00:14:16	1904-01-01 00:14:23	1904-01-01 00:00:07	7	2540	2584	44	present				20.8103	20.8103
pasaasega	pre1	pasa	asega	asega	control	00:20:47	1904-01-01 00:17:19	1.66667	00:02:15	1904-01-01 00:14:26	1904-01-01 00:14:33	1904-01-01 00:00:07	7	2584	2632	48	present				22.3103	22.3103
pasaasega	pre1	pasa	asega	asega	control	00:20:47	1904-01-01 00:17:19	1.66667	00:02:15	1904-01-01 00:14:36	1904-01-01 00:14:42	1904-01-01 00:00:06	6	2632	2670	38	present				17.9423	17.9423
pasaasega	pre1	pasa	asega	asega	control	00:20:47	1904-01-01 00:17:19	1.66667	00:02:15	1904-01-01 00:14:45	1904-01-01 00:14:52	1904-01-01 00:00:07	7	2670	2713	43	present				20.4462	20.4462
pasaasega	pre1	pasa	asega	asega	control	00:20:47	1904-01-01 00:17:19	1.66667	00:02:15	1904-01-01 00:14:57	1904-01-01 00:15:03	1904-01-01 00:00:06	6	2713	2748	35	present				16.8634	16.8634
pasaasega	pre1	pasa	asega	asega	control	00:20:47	1904-01-01 00:17:19	1.66667	00:02:15	1904-01-01 00:15:04	1904-01-01 00:15:10	1904-01-01 00:00:06	6	2748	2782	34	present				16.5155	16.5155
pasaasega	pre1	pasa	asega	asega	control	00:20:47	1904-01-01 00:17:19	1.66667	00:02:15	1904-01-01 00:15:11	1904-01-01 00:15:16	1904-01-01 00:00:05	5	2782	2802	20	present				11.1658	11.1658
pasaasega	pre1	pasa	asega	asega	control	00:20:47	1904-01-01 00:17:19	1.66667	00:02:15	1904-01-01 00:15:17	1904-01-01 00:15:21	1904-01-01 00:00:04	4	2802	2826	24	present				11.4782	11.4782
pasaasega	pre1	pasa	asega	asega	control	00:20:47	1904-01-01 00:17:19	1.66667	00:02:15	1904-01-01 00:16:37	1904-01-01 00:16:44	1904-01-01 00:00:07	7	2826	2868	42	present				20.0869	20.0869
pasaasega	pre1	pasa	asega	asega	control	00:20:47	1904-01-01 00:17:19	1.66667	00:02:15	1904-01-01 00:16:48	1904-01-01 00:16:55	1904-01-01 00:00:07	7	2868	2902	34	present				17.4041	17.4041
pasaasega	pre1	pasa	asega	asega	control	00:20:47	1904-01-01 00:17:19	1.66667	00:02:15	1904-01-01 00:17:01	1904-01-01 00:17:07	1904-01-01 00:00:06	6	2902	2935	33	present				16.1739	16.1739
pasaasega	pre1	pasa	asega	asega	control	00:20:47	1904-01-01 00:17:19	1.66667	00:02:15	1904-01-01 00:17:16	1904-01-01 00:17:22	1904-01-01 00:00:06	6	2935	2971	36	present				17.2174	17.2174
pasaasega	pre1	pasa	asega	asega	control	00:20:47	1904-01-01 00:17:19	1.66667	00:02:15	1904-01-01 00:19:04	1904-01-01 00:19:11	1904-01-01 00:00:07	7	2971	3025	54	present				24.6714	24.6714
pasaasega	pre1	pasa	asega	asega	control	00:20:47	1904-01-01 00:17:19	1.66667	00:02:15	1904-01-01 00:19:14	1904-01-01 00:19:20	1904-01-01 00:00:06	6	3025	3066	41	present				19.0684	19.0684
pasaasega	pre1	pasa	asega	asega	control	00:20:47	1904-01-01 00:17:19	1.66667	00:02:15	1904-01-01 00:19:22	1904-01-01 00:19:28	1904-01-01 00:00:06	6	3066	3098	32	present	drip stop 19:34			15.8387	15.8387
pasaasega	dyad1	pasa	asega	pasa	test	00:02:52	1904-01-01 00:02:52	1.66667	00:01:58	1904-01-01 00:01:59	1904-01-01 00:02:02	1904-01-01 00:00:03	3	0	19	19	present	trial duration	1904-01-01 00:02:52		8.97113	8.97113
pasaasega	dyad1	pasa	asega	pasa	test	00:02:52	1904-01-01 00:02:52	1.66667	00:01:58	1904-01-01 00:02:06	1904-01-01 00:02:08	1904-01-01 00:00:02	2	19	37	18	present	pasa start	1904-01-01 00:01:58		8.11198	8.11198
pasaasega	dyad1	pasa	asega	pasa	test	00:02:52	1904-01-01 00:02:52	1.66667	00:01:58	1904-01-01 00:02:10	1904-01-01 00:02:13	1904-01-01 00:00:03	3	37	55	18	present	pasa end	1904-01-01 00:04:50		8.60868	8.60868
pasaasega	dyad1	pasa	asega	pasa	test	00:02:52	1904-01-01 00:02:52	1.66667	00:01:58	1904-01-01 00:02:19	1904-01-01 00:02:21	1904-01-01 00:00:02	2	55	67	12	present				5.73912	5.73912
pasaasega	dyad1	pasa	asega	pasa	test	00:02:52	1904-01-01 00:02:52	1.66667	00:01:58	1904-01-01 00:02:22	1904-01-01 00:02:25	1904-01-01 00:00:03	3	67	82	15	present				7.59412	7.59412
pasaasega	dyad1	pasa	asega	pasa	test	00:02:52	1904-01-01 00:02:52	1.66667	00:01:58	1904-01-01 00:02:27	1904-01-01 00:02:30	1904-01-01 00:00:03	3	82	100	18	present				8.60868	8.60868
pasaasega	dyad1	pasa	asega	pasa	test	00:02:52	1904-01-01 00:02:52	1.66667	00:01:58	1904-01-01 00:02:31	1904-01-01 00:02:35	1904-01-01 00:00:04	4	100	126	26	present	asega absent			12.2085	12.2085
pasaasega	dyad1	pasa	asega	pasa	test	00:02:52	1904-01-01 00:02:52	1.66667	00:01:58	1904-01-01 00:02:37	1904-01-01 00:02:41	1904-01-01 00:00:04	4	126	152	26	present	1904-01-01 00:04:16	1904-01-01 00:04:51		12.2085	12.2085
pasaasega	dyad1	pasa	asega	pasa	test	00:02:52	1904-01-01 00:02:52	1.66667	00:01:58	1904-01-01 00:02:42	1904-01-01 00:02:46	1904-01-01 00:00:04	4	152	176	24	present				11.4782	11.4782
pasaasega	dyad1	pasa	asega	pasa	test	00:02:52	1904-01-01 00:02:52	1.66667	00:01:58	1904-01-01 00:02:47	1904-01-01 00:02:50	1904-01-01 00:00:03	3	176	194	18	present				8.60868	8.60868
pasaasega	dyad1	pasa	asega	pasa	test	00:02:52	1904-01-01 00:02:52	1.66667	00:01:58	1904-01-01 00:02:53	1904-01-01 00:02:57	1904-01-01 00:00:04	4	194	222	28	present				12.9688	12.9688
pasaasega	dyad1	pasa	asega	pasa	test	00:02:52	1904-01-01 00:02:52	1.66667	00:01:58	1904-01-01 00:03:00	1904-01-01 00:03:06	1904-01-01 00:00:06	6	222	256	34	present				16.5155	16.5155
pasaasega	dyad1	pasa	asega	pasa	test	00:02:52	1904-01-01 00:02:52	1.66667	00:01:58	1904-01-01 00:03:09	1904-01-01 00:03:12	1904-01-01 00:00:03	3	256	274	18	present				8.60868	8.60868
pasaasega	dyad1	pasa	asega	pasa	test	00:02:52	1904-01-01 00:02:52	1.66667	00:01:58	1904-01-01 00:03:15	1904-01-01 00:03:19	1904-01-01 00:00:04	4	274	296	22	present				10.7826	10.7826
pasaasega	dyad1	pasa	asega	pasa	test	00:02:52	1904-01-01 00:02:52	1.66667	00:01:58	1904-01-01 00:03:20	1904-01-01 00:03:28	1904-01-01 00:00:08	8	296	330	34	present				18.4325	18.4325
pasaasega	dyad1	pasa	asega	pasa	test	00:02:52	1904-01-01 00:02:52	1.66667	00:01:58	1904-01-01 00:03:29	1904-01-01 00:03:33	1904-01-01 00:00:04	4	330	347	17	present				9.21623	9.21623
pasaasega	dyad1	pasa	asega	pasa	test	00:02:52	1904-01-01 00:02:52	1.66667	00:01:58	1904-01-01 00:03:35	1904-01-01 00:03:42	1904-01-01 00:00:07	7	347	371	24	present				14.5465	14.5465
pasaasega	dyad1	pasa	asega	pasa	test	00:02:52	1904-01-01 00:02:52	1.66667	00:01:58	1904-01-01 00:03:45	1904-01-01 00:03:49	1904-01-01 00:00:04	4	371	385	14	present				8.38826	8.38826
pasaasega	dyad1	pasa	asega	pasa	test	00:02:52	1904-01-01 00:02:52	1.66667	00:01:58	1904-01-01 00:03:51	1904-01-01 00:03:56	1904-01-01 00:00:05	5	385	405	20	present				11.1658	11.1658
pasaasega	dyad1	pasa	asega	pasa	test	00:02:52	1904-01-01 00:02:52	1.66667	00:01:58	1904-01-01 00:04:01	1904-01-01 00:04:06	1904-01-01 00:00:05	5	405	422	17	present				10.3524	10.3524
pasaasega	dyad1	pasa	asega	pasa	test	00:02:52	1904-01-01 00:02:52	1.66667	00:01:58	1904-01-01 00:04:08	1904-01-01 00:04:15	1904-01-01 00:00:07	7	422	446	24	present				14.5465	14.5465
pasaasega	dyad1	pasa	asega	pasa	test	00:02:52	1904-01-01 00:02:52	1.66667	00:01:58	1904-01-01 00:04:18	1904-01-01 00:04:21	1904-01-01 00:00:03	3	446	457	11	absent				6.42521	6.42521
pasaasega	dyad1	pasa	asega	pasa	test	00:02:52	1904-01-01 00:02:52	1.66667	00:01:58	1904-01-01 00:04:23	1904-01-01 00:04:27	1904-01-01 00:00:04	4	457	472	15	absent				8.6572	8.6572
pasaasega	dyad1	pasa	asega	pasa	test	00:02:52	1904-01-01 00:02:52	1.66667	00:01:58	1904-01-01 00:04:29	1904-01-01 00:04:35	1904-01-01 00:00:06	6	472	494	22	absent	pasa not drinking at collapse at 00:04:50 but she was alone with it and the weigt of juice on top of very low cork is what collapsed it			12.8504	12.8504
pasaasega	dyad1	pasa	asega	asega	test	00:02:52	1904-01-01 00:02:52	1.66667	00:01:34	1904-01-01 00:01:35	1904-01-01 00:01:38	1904-01-01 00:00:03	3	1	26	25	present				11.3319	11.3319
pasaasega	dyad1	pasa	asega	asega	test	00:02:52	1904-01-01 00:02:52	1.66667	00:01:34	1904-01-01 00:01:39	1904-01-01 00:01:42	1904-01-01 00:00:03	3	26	74	48	present	asega start	1904-01-01 00:01:34		21.3899	21.3899
pasaasega	dyad1	pasa	asega	asega	test	00:02:52	1904-01-01 00:02:52	1.66667	00:01:34	1904-01-01 00:01:45	1904-01-01 00:01:49	1904-01-01 00:00:04	4	74	120	46	present	asega end	1904-01-01 00:04:26		20.5456	20.5456
pasaasega	dyad1	pasa	asega	asega	test	00:02:52	1904-01-01 00:02:52	1.66667	00:01:34	1904-01-01 00:01:51	1904-01-01 00:01:55	1904-01-01 00:00:04	4	120	170	50	present	trial duration	1904-01-01 00:02:52		22.3071	22.3071
pasaasega	dyad1	pasa	asega	asega	test	00:02:52	1904-01-01 00:02:52	1.66667	00:01:34	1904-01-01 00:01:59	1904-01-01 00:02:02	1904-01-01 00:00:03	3	170	203	33	present				14.7523	14.7523
pasaasega	dyad1	pasa	asega	asega	test	00:02:52	1904-01-01 00:02:52	1.66667	00:01:34	1904-01-01 00:02:04	1904-01-01 00:02:08	1904-01-01 00:00:04	4	203	245	42	present				18.7982	18.7982
pasaasega	dyad1	pasa	asega	asega	test	00:02:52	1904-01-01 00:02:52	1.66667	00:01:34	1904-01-01 00:02:10	1904-01-01 00:02:14	1904-01-01 00:00:04	4	245	292	47	present				20.9849	20.9849
pasaasega	dyad1	pasa	asega	asega	test	00:02:52	1904-01-01 00:02:52	1.66667	00:01:34	1904-01-01 00:02:16	1904-01-01 00:02:22	1904-01-01 00:00:06	6	292	359	67	present				29.9418	29.9418
pasaasega	dyad1	pasa	asega	asega	test	00:02:52	1904-01-01 00:02:52	1.66667	00:01:34	1904-01-01 00:02:26	1904-01-01 00:02:29	1904-01-01 00:00:03	3	359	396	37	present				16.5096	16.5096
pasaasega	dyad1	pasa	asega	asega	test	00:02:52	1904-01-01 00:02:52	1.66667	00:01:34	1904-01-01 00:02:31	1904-01-01 00:02:35	1904-01-01 00:00:04	4	396	427	31	present				14.1555	14.1555
pasaasega	dyad1	pasa	asega	asega	test	00:02:52	1904-01-01 00:02:52	1.66667	00:01:34	1904-01-01 00:02:37	1904-01-01 00:02:42	1904-01-01 00:00:05	5	427	474	47	present				21.1286	21.1286
pasaasega	dyad1	pasa	asega	asega	test	00:02:52	1904-01-01 00:02:52	1.66667	00:01:34	1904-01-01 00:02:49	1904-01-01 00:02:53	1904-01-01 00:00:04	4	474	526	52	present				23.1912	23.1912
pasaasega	dyad1	pasa	asega	asega	test	00:02:52	1904-01-01 00:02:52	1.66667	00:01:34	1904-01-01 00:02:56	1904-01-01 00:03:02	1904-01-01 00:00:06	6	526	579	53	present				23.9147	23.9147
pasaasega	dyad1	pasa	asega	asega	test	00:02:52	1904-01-01 00:02:52	1.66667	00:01:34	1904-01-01 00:03:06	1904-01-01 00:03:11	1904-01-01 00:00:05	5	579	630	51	present				22.8474	22.8474
pasaasega	dyad1	pasa	asega	asega	test	00:02:52	1904-01-01 00:02:52	1.66667	00:01:34	1904-01-01 00:03:16	1904-01-01 00:03:20	1904-01-01 00:00:04	4	630	671	41	present				18.3644	18.3644
pasaasega	dyad1	pasa	asega	asega	test	00:02:52	1904-01-01 00:02:52	1.66667	00:01:34	1904-01-01 00:03:26	1904-01-01 00:03:32	1904-01-01 00:00:06	6	671	732	61	present				27.3303	27.3303
pasaasega	dyad1	pasa	asega	asega	test	00:02:52	1904-01-01 00:02:52	1.66667	00:01:34	1904-01-01 00:03:35	1904-01-01 00:03:41	1904-01-01 00:00:06	6	732	787	55	present				24.7591	24.7591
pasaasega	dyad1	pasa	asega	asega	test	00:02:52	1904-01-01 00:02:52	1.66667	00:01:34	1904-01-01 00:03:44	1904-01-01 00:03:45	1904-01-01 00:00:01	1	787	797	10	present				4.48308	4.48308
pasaasega	dyad1	pasa	asega	asega	test	00:02:52	1904-01-01 00:02:52	1.66667	00:01:34	1904-01-01 00:03:47	1904-01-01 00:03:50	1904-01-01 00:00:03	3	797	822	25	present	asega not drinking at collapse, he was absent			11.3319	11.3319
pasaasega	dyad2	pasa	asega	pasa	test	00:07:08	1904-01-01 00:07:08	1.66667	00:01:55	1904-01-01 00:01:55	1904-01-01 00:01:58	1904-01-01 00:00:03	3	0	26	26	present	pasa start	1904-01-01 00:01:55		11.7477	11.7477
pasaasega	dyad2	pasa	asega	pasa	test	00:07:08	1904-01-01 00:07:08	1.66667	00:01:55	1904-01-01 00:02:03	1904-01-01 00:02:05	1904-01-01 00:00:02	2	26	45	19	present	trial duration	1904-01-01 00:07:08		8.53681	8.53681
pasaasega	dyad2	pasa	asega	pasa	test	00:07:08	1904-01-01 00:07:08	1.66667	00:01:55	1904-01-01 00:02:07	1904-01-01 00:02:10	1904-01-01 00:00:03	3	45	69	24	present	pasa end	1904-01-01 00:09:03		10.921	10.921
pasaasega	dyad2	pasa	asega	pasa	test	00:07:08	1904-01-01 00:07:08	1.66667	00:01:55	1904-01-01 00:02:11	1904-01-01 00:02:14	1904-01-01 00:00:03	3	69	81	12	present				6.69945	6.69945
pasaasega	dyad2	pasa	asega	pasa	test	00:07:08	1904-01-01 00:07:08	1.66667	00:01:55	1904-01-01 00:02:15	1904-01-01 00:02:18	1904-01-01 00:00:03	3	81	100	19	present				8.97113	8.97113
pasaasega	dyad2	pasa	asega	pasa	test	00:07:08	1904-01-01 00:07:08	1.66667	00:01:55	1904-01-01 00:02:20	1904-01-01 00:02:23	1904-01-01 00:00:03	3	100	120	20	present				9.34411	9.34411
pasaasega	dyad2	pasa	asega	pasa	test	00:07:08	1904-01-01 00:07:08	1.66667	00:01:55	1904-01-01 00:02:24	1904-01-01 00:02:28	1904-01-01 00:00:04	4	120	143	23	present				11.1258	11.1258
pasaasega	dyad2	pasa	asega	pasa	test	00:07:08	1904-01-01 00:07:08	1.66667	00:01:55	1904-01-01 00:02:30	1904-01-01 00:02:33	1904-01-01 00:00:03	3	143	158	15	present				7.59412	7.59412
pasaasega	dyad2	pasa	asega	pasa	test	00:07:08	1904-01-01 00:07:08	1.66667	00:01:55	1904-01-01 00:02:34	1904-01-01 00:02:38	1904-01-01 00:00:04	4	158	185	27	present				12.5852	12.5852
pasaasega	dyad2	pasa	asega	pasa	test	00:07:08	1904-01-01 00:07:08	1.66667	00:01:55	1904-01-01 00:02:39	1904-01-01 00:02:40	1904-01-01 00:00:01	1	185	196	11	present				4.91742	4.91742
pasaasega	dyad2	pasa	asega	pasa	test	00:07:08	1904-01-01 00:07:08	1.66667	00:01:55	1904-01-01 00:02:41	1904-01-01 00:02:43	1904-01-01 00:00:02	2	196	209	13	absent				6.10424	6.10424
pasaasega	dyad2	pasa	asega	pasa	test	00:07:08	1904-01-01 00:07:08	1.66667	00:01:55	1904-01-01 00:02:45	1904-01-01 00:02:48	1904-01-01 00:00:03	3	209	232	23	absent				10.516	10.516
pasaasega	dyad2	pasa	asega	pasa	test	00:07:08	1904-01-01 00:07:08	1.66667	00:01:55	1904-01-01 00:02:50	1904-01-01 00:02:54	1904-01-01 00:00:04	4	232	250	18	absent				9.50922	9.50922
pasaasega	dyad2	pasa	asega	pasa	test	00:07:08	1904-01-01 00:07:08	1.66667	00:01:55	1904-01-01 00:02:56	1904-01-01 00:02:59	1904-01-01 00:00:03	3	250	269	19	present				8.97113	8.97113
pasaasega	dyad2	pasa	asega	pasa	test	00:07:08	1904-01-01 00:07:08	1.66667	00:01:55	1904-01-01 00:03:03	1904-01-01 00:03:07	1904-01-01 00:00:04	4	269	292	23	present				11.1258	11.1258
pasaasega	dyad2	pasa	asega	pasa	test	00:07:08	1904-01-01 00:07:08	1.66667	00:01:55	1904-01-01 00:03:08	1904-01-01 00:03:11	1904-01-01 00:00:03	3	292	312	20	present				9.34411	9.34411
pasaasega	dyad2	pasa	asega	pasa	test	00:07:08	1904-01-01 00:07:08	1.66667	00:01:55	1904-01-01 00:03:13	1904-01-01 00:03:17	1904-01-01 00:00:04	4	312	338	26	present				12.2085	12.2085
pasaasega	dyad2	pasa	asega	pasa	test	00:07:08	1904-01-01 00:07:08	1.66667	00:01:55	1904-01-01 00:03:18	1904-01-01 00:03:21	1904-01-01 00:00:03	3	338	356	18	present				8.60868	8.60868
pasaasega	dyad2	pasa	asega	pasa	test	00:07:08	1904-01-01 00:07:08	1.66667	00:01:55	1904-01-01 00:03:23	1904-01-01 00:03:29	1904-01-01 00:00:06	6	356	393	37	present				17.577	17.577
pasaasega	dyad2	pasa	asega	pasa	test	00:07:08	1904-01-01 00:07:08	1.66667	00:01:55	1904-01-01 00:03:31	1904-01-01 00:03:35	1904-01-01 00:00:04	4	393	416	23	present				11.1258	11.1258
pasaasega	dyad2	pasa	asega	pasa	test	00:07:08	1904-01-01 00:07:08	1.66667	00:01:55	1904-01-01 00:03:36	1904-01-01 00:03:40	1904-01-01 00:00:04	4	416	438	22	present				10.7826	10.7826
pasaasega	dyad2	pasa	asega	pasa	test	00:07:08	1904-01-01 00:07:08	1.66667	00:01:55	1904-01-01 00:03:41	1904-01-01 00:03:44	1904-01-01 00:00:03	3	438	460	22	present				10.1175	10.1175
pasaasega	dyad2	pasa	asega	pasa	test	00:07:08	1904-01-01 00:07:08	1.66667	00:01:55	1904-01-01 00:03:46	1904-01-01 00:03:49	1904-01-01 00:00:03	3	460	476	16	present				7.91933	7.91933
pasaasega	dyad2	pasa	asega	pasa	test	00:07:08	1904-01-01 00:07:08	1.66667	00:01:55	1904-01-01 00:03:51	1904-01-01 00:03:56	1904-01-01 00:00:05	5	476	504	28	present				13.6484	13.6484
pasaasega	dyad2	pasa	asega	pasa	test	00:07:08	1904-01-01 00:07:08	1.66667	00:01:55	1904-01-01 00:04:00	1904-01-01 00:04:03	1904-01-01 00:00:03	3	504	516	12	absent				6.69945	6.69945
pasaasega	dyad2	pasa	asega	pasa	test	00:07:08	1904-01-01 00:07:08	1.66667	00:01:55	1904-01-01 00:04:06	1904-01-01 00:04:08	1904-01-01 00:00:02	2	516	530	14	absent				6.48439	6.48439
pasaasega	dyad2	pasa	asega	pasa	test	00:07:08	1904-01-01 00:07:08	1.66667	00:01:55	1904-01-01 00:04:08	1904-01-01 00:04:09	1904-01-01 00:00:01	1	530	536	6	present				2.86956	2.86956
pasaasega	dyad2	pasa	asega	pasa	test	00:07:08	1904-01-01 00:07:08	1.66667	00:01:55	1904-01-01 00:04:13	1904-01-01 00:04:17	1904-01-01 00:00:04	4	536	558	22	present				10.7826	10.7826
pasaasega	dyad2	pasa	asega	pasa	test	00:07:08	1904-01-01 00:07:08	1.66667	00:01:55	1904-01-01 00:04:18	1904-01-01 00:04:22	1904-01-01 00:00:04	4	558	579	21	present				10.449	10.449
pasaasega	dyad2	pasa	asega	pasa	test	00:07:08	1904-01-01 00:07:08	1.66667	00:01:55	1904-01-01 00:04:24	1904-01-01 00:04:29	1904-01-01 00:00:05	5	579	601	22	present				11.7386	11.7386
pasaasega	dyad2	pasa	asega	pasa	test	00:07:08	1904-01-01 00:07:08	1.66667	00:01:55	1904-01-01 00:04:30	1904-01-01 00:04:37	1904-01-01 00:00:07	7	601	630	29	present				15.9138	15.9138
pasaasega	dyad2	pasa	asega	pasa	test	00:07:08	1904-01-01 00:07:08	1.66667	00:01:55	1904-01-01 00:04:38	1904-01-01 00:04:43	1904-01-01 00:00:05	5	630	651	21	present				11.4485	11.4485
pasaasega	dyad2	pasa	asega	pasa	test	00:07:08	1904-01-01 00:07:08	1.66667	00:01:55	1904-01-01 00:04:45	1904-01-01 00:04:49	1904-01-01 00:00:04	4	651	666	15	absent				8.6572	8.6572
pasaasega	dyad2	pasa	asega	pasa	test	00:07:08	1904-01-01 00:07:08	1.66667	00:01:55	1904-01-01 00:04:50	1904-01-01 00:04:55	1904-01-01 00:00:05	5	666	690	24	absent	asega absent			12.3426	12.3426
pasaasega	dyad2	pasa	asega	pasa	test	00:07:08	1904-01-01 00:07:08	1.66667	00:01:55	1904-01-01 00:04:56	1904-01-01 00:05:00	1904-01-01 00:00:04	4	690	708	18	absent	1904-01-01 00:02:41	1904-01-01 00:02:56		9.50922	9.50922
pasaasega	dyad2	pasa	asega	pasa	test	00:07:08	1904-01-01 00:07:08	1.66667	00:01:55	1904-01-01 00:05:04	1904-01-01 00:05:08	1904-01-01 00:00:04	4	708	726	18	absent	1904-01-01 00:03:59	1904-01-01 00:04:08		9.50922	9.50922
pasaasega	dyad2	pasa	asega	pasa	test	00:07:08	1904-01-01 00:07:08	1.66667	00:01:55	1904-01-01 00:05:09	1904-01-01 00:05:13	1904-01-01 00:00:04	4	726	743	17	absent	1904-01-01 00:04:44	1904-01-01 00:05:48		9.21623	9.21623
pasaasega	dyad2	pasa	asega	pasa	test	00:07:08	1904-01-01 00:07:08	1.66667	00:01:55	1904-01-01 00:05:16	1904-01-01 00:05:20	1904-01-01 00:00:04	4	743	764	21	absent	1904-01-01 00:06:46	1904-01-01 00:06:57		10.449	10.449
pasaasega	dyad2	pasa	asega	pasa	test	00:07:08	1904-01-01 00:07:08	1.66667	00:01:55	1904-01-01 00:05:22	1904-01-01 00:05:25	1904-01-01 00:00:03	3	764	774	10	absent	1904-01-01 00:08:01	1904-01-01 00:08:24		6.15848	6.15848
pasaasega	dyad2	pasa	asega	pasa	test	00:07:08	1904-01-01 00:07:08	1.66667	00:01:55	1904-01-01 00:06:19	1904-01-01 00:06:25	1904-01-01 00:00:06	6	774	798	24	present				13.3989	13.3989
pasaasega	dyad2	pasa	asega	pasa	test	00:07:08	1904-01-01 00:07:08	1.66667	00:01:55	1904-01-01 00:06:26	1904-01-01 00:06:35	1904-01-01 00:00:09	9	798	838	40	present				21.2473	21.2473
pasaasega	dyad2	pasa	asega	pasa	test	00:07:08	1904-01-01 00:07:08	1.66667	00:01:55	1904-01-01 00:06:36	1904-01-01 00:06:39	1904-01-01 00:00:03	3	838	852	14	present				7.28256	7.28256
pasaasega	dyad2	pasa	asega	pasa	test	00:07:08	1904-01-01 00:07:08	1.66667	00:01:55	1904-01-01 00:07:00	1904-01-01 00:07:02	1904-01-01 00:00:02	2	852	860	8	present				4.4663	4.4663
pasaasega	dyad2	pasa	asega	pasa	test	00:07:08	1904-01-01 00:07:08	1.66667	00:01:55	1904-01-01 00:07:03	1904-01-01 00:07:06	1904-01-01 00:00:03	3	860	877	17	present				8.25777	8.25777
pasaasega	dyad2	pasa	asega	pasa	test	00:07:08	1904-01-01 00:07:08	1.66667	00:01:55	1904-01-01 00:07:08	1904-01-01 00:07:11	1904-01-01 00:00:03	3	877	894	17	present				8.25777	8.25777
pasaasega	dyad2	pasa	asega	pasa	test	00:07:08	1904-01-01 00:07:08	1.66667	00:01:55	1904-01-01 00:07:13	1904-01-01 00:07:16	1904-01-01 00:00:03	3	894	910	16	present				7.91933	7.91933
pasaasega	dyad2	pasa	asega	pasa	test	00:07:08	1904-01-01 00:07:08	1.66667	00:01:55	1904-01-01 00:07:17	1904-01-01 00:07:19	1904-01-01 00:00:02	2	910	924	14	present				6.48439	6.48439
pasaasega	dyad2	pasa	asega	pasa	test	00:07:08	1904-01-01 00:07:08	1.66667	00:01:55	1904-01-01 00:07:21	1904-01-01 00:07:27	1904-01-01 00:00:06	6	924	949	25	present				13.681	13.681
pasaasega	dyad2	pasa	asega	pasa	test	00:07:08	1904-01-01 00:07:08	1.66667	00:01:55	1904-01-01 00:07:28	1904-01-01 00:07:32	1904-01-01 00:00:04	4	949	969	20	present				10.1255	10.1255
pasaasega	dyad2	pasa	asega	pasa	test	00:07:08	1904-01-01 00:07:08	1.66667	00:01:55	1904-01-01 00:07:33	1904-01-01 00:07:37	1904-01-01 00:00:04	4	969	986	17	present				9.21623	9.21623
pasaasega	dyad2	pasa	asega	pasa	test	00:07:08	1904-01-01 00:07:08	1.66667	00:01:55	1904-01-01 00:07:38	1904-01-01 00:07:43	1904-01-01 00:00:05	5	986	1009	23	present				12.0365	12.0365
pasaasega	dyad2	pasa	asega	pasa	test	00:07:08	1904-01-01 00:07:08	1.66667	00:01:55	1904-01-01 00:07:45	1904-01-01 00:07:49	1904-01-01 00:00:04	4	1009	1029	20	present				10.1255	10.1255
pasaasega	dyad2	pasa	asega	pasa	test	00:07:08	1904-01-01 00:07:08	1.66667	00:01:55	1904-01-01 00:07:52	1904-01-01 00:07:56	1904-01-01 00:00:04	4	1029	1043	14	present				8.38826	8.38826
pasaasega	dyad2	pasa	asega	pasa	test	00:07:08	1904-01-01 00:07:08	1.66667	00:01:55	1904-01-01 00:07:58	1904-01-01 00:08:00	1904-01-01 00:00:02	2	1043	1055	12	present				5.73912	5.73912
pasaasega	dyad2	pasa	asega	pasa	test	00:07:08	1904-01-01 00:07:08	1.66667	00:01:55	1904-01-01 00:08:03	1904-01-01 00:08:06	1904-01-01 00:00:03	3	1055	1068	13	absent				6.98461	6.98461
pasaasega	dyad2	pasa	asega	pasa	test	00:07:08	1904-01-01 00:07:08	1.66667	00:01:55	1904-01-01 00:08:10	1904-01-01 00:08:13	1904-01-01 00:00:03	3	1068	1081	13	absent				6.98461	6.98461
pasaasega	dyad2	pasa	asega	pasa	test	00:07:08	1904-01-01 00:07:08	1.66667	00:01:55	1904-01-01 00:08:15	1904-01-01 00:08:20	1904-01-01 00:00:05	5	1081	1100	19	absent				10.8896	10.8896
pasaasega	dyad2	pasa	asega	pasa	test	00:07:08	1904-01-01 00:07:08	1.66667	00:01:55	1904-01-01 00:08:22	1904-01-01 00:08:24	1904-01-01 00:00:02	2	1100	1111	11	absent				5.39129	5.39129
pasaasega	dyad2	pasa	asega	pasa	test	00:07:08	1904-01-01 00:07:08	1.66667	00:01:55	1904-01-01 00:08:27	1904-01-01 00:08:30	1904-01-01 00:00:03	3	1111	1125	14	present				7.28256	7.28256
pasaasega	dyad2	pasa	asega	pasa	test	00:07:08	1904-01-01 00:07:08	1.66667	00:01:55	1904-01-01 00:08:31	1904-01-01 00:08:33	1904-01-01 00:00:02	2	1125	1133	8	present				4.4663	4.4663
pasaasega	dyad2	pasa	asega	pasa	test	00:07:08	1904-01-01 00:07:08	1.66667	00:01:55	1904-01-01 00:08:34	1904-01-01 00:08:39	1904-01-01 00:00:05	5	1133	1153	20	present				11.1658	11.1658
pasaasega	dyad2	pasa	asega	pasa	test	00:07:08	1904-01-01 00:07:08	1.66667	00:01:55	1904-01-01 00:08:40	1904-01-01 00:08:42	1904-01-01 00:00:02	2	1153	1160	7	present				4.19413	4.19413
pasaasega	dyad2	pasa	asega	pasa	test	00:07:08	1904-01-01 00:07:08	1.66667	00:01:55	1904-01-01 00:08:44	1904-01-01 00:08:48	1904-01-01 00:00:04	4	1160	1174	14	present				8.38826	8.38826
pasaasega	dyad2	pasa	asega	pasa	test	00:07:08	1904-01-01 00:07:08	1.66667	00:01:55	1904-01-01 00:08:49	1904-01-01 00:08:54	1904-01-01 00:00:05	5	1174	1193	19	present				10.8896	10.8896
pasaasega	dyad2	pasa	asega	pasa	test	00:07:08	1904-01-01 00:07:08	1.66667	00:01:55	1904-01-01 00:08:56	1904-01-01 00:09:01	1904-01-01 00:00:05	5	1193	1208	15	present	magnet collapse at 9:03, pasa not drinking(???)			9.82283	9.82283
pasaasega	dyad2	pasa	asega	asega	test	00:07:08	1904-01-01 00:07:08	1.66667	00:01:28	1904-01-01 00:01:28	1904-01-01 00:01:30	1904-01-01 00:00:02	2	0	26	26	present	asega start	1904-01-01 00:01:28		11.5956	11.5956
pasaasega	dyad2	pasa	asega	asega	test	00:07:08	1904-01-01 00:07:08	1.66667	00:01:28	1904-01-01 00:01:32	1904-01-01 00:01:34	1904-01-01 00:00:02	2	26	53	27	present	trial duration	1904-01-01 00:07:08		12.0385	12.0385
pasaasega	dyad2	pasa	asega	asega	test	00:07:08	1904-01-01 00:07:08	1.66667	00:01:28	1904-01-01 00:01:36	1904-01-01 00:01:39	1904-01-01 00:00:03	3	53	81	28	present	asega end	1904-01-01 00:08:36		12.592	12.592
pasaasega	dyad2	pasa	asega	asega	test	00:07:08	1904-01-01 00:07:08	1.66667	00:01:28	1904-01-01 00:01:43	1904-01-01 00:01:46	1904-01-01 00:00:03	3	81	108	27	present				12.168	12.168
pasaasega	dyad2	pasa	asega	asega	test	00:07:08	1904-01-01 00:07:08	1.66667	00:01:28	1904-01-01 00:01:48	1904-01-01 00:01:52	1904-01-01 00:00:04	4	108	145	37	present				16.6475	16.6475
pasaasega	dyad2	pasa	asega	asega	test	00:07:08	1904-01-01 00:07:08	1.66667	00:01:28	1904-01-01 00:01:53	1904-01-01 00:01:56	1904-01-01 00:00:03	3	145	177	32	present				14.3161	14.3161
pasaasega	dyad2	pasa	asega	asega	test	00:07:08	1904-01-01 00:07:08	1.66667	00:01:28	1904-01-01 00:01:58	1904-01-01 00:02:01	1904-01-01 00:00:03	3	177	213	36	present	pasa absent			16.0687	16.0687
pasaasega	dyad2	pasa	asega	asega	test	00:07:08	1904-01-01 00:07:08	1.66667	00:01:28	1904-01-01 00:02:03	1904-01-01 00:02:07	1904-01-01 00:00:04	4	213	248	35	present	1904-01-01 00:05:20	1904-01-01 00:05:48		15.8032	15.8032
pasaasega	dyad2	pasa	asega	asega	test	00:07:08	1904-01-01 00:07:08	1.66667	00:01:28	1904-01-01 00:02:09	1904-01-01 00:02:11	1904-01-01 00:00:02	2	248	261	13	present				6.10424	6.10424
pasaasega	dyad2	pasa	asega	asega	test	00:07:08	1904-01-01 00:07:08	1.66667	00:01:28	1904-01-01 00:02:31	1904-01-01 00:02:35	1904-01-01 00:00:04	4	261	298	37	present				16.6475	16.6475
pasaasega	dyad2	pasa	asega	asega	test	00:07:08	1904-01-01 00:07:08	1.66667	00:01:28	1904-01-01 00:02:39	1904-01-01 00:02:40	1904-01-01 00:00:01	1	298	302	4	present				2.23315	2.23315
pasaasega	dyad2	pasa	asega	asega	test	00:07:08	1904-01-01 00:07:08	1.66667	00:01:28	1904-01-01 00:02:45	1904-01-01 00:02:49	1904-01-01 00:00:04	4	302	331	29	present				13.3587	13.3587
pasaasega	dyad2	pasa	asega	asega	test	00:07:08	1904-01-01 00:07:08	1.66667	00:01:28	1904-01-01 00:02:54	1904-01-01 00:02:57	1904-01-01 00:00:03	3	331	346	15	present				7.59412	7.59412
pasaasega	dyad2	pasa	asega	asega	test	00:07:08	1904-01-01 00:07:08	1.66667	00:01:28	1904-01-01 00:03:03	1904-01-01 00:03:07	1904-01-01 00:00:04	4	346	375	29	present				13.3587	13.3587
pasaasega	dyad2	pasa	asega	asega	test	00:07:08	1904-01-01 00:07:08	1.66667	00:01:28	1904-01-01 00:03:14	1904-01-01 00:03:19	1904-01-01 00:00:05	5	375	409	34	present				15.8267	15.8267
pasaasega	dyad2	pasa	asega	asega	test	00:07:08	1904-01-01 00:07:08	1.66667	00:01:28	1904-01-01 00:03:22	1904-01-01 00:03:26	1904-01-01 00:00:04	4	409	439	30	present				13.7545	13.7545
pasaasega	dyad2	pasa	asega	asega	test	00:07:08	1904-01-01 00:07:08	1.66667	00:01:28	1904-01-01 00:03:43	1904-01-01 00:03:47	1904-01-01 00:00:04	4	439	468	29	present				13.3587	13.3587
pasaasega	dyad2	pasa	asega	asega	test	00:07:08	1904-01-01 00:07:08	1.66667	00:01:28	1904-01-01 00:03:54	1904-01-01 00:03:58	1904-01-01 00:00:04	4	468	492	24	present				11.4782	11.4782
pasaasega	dyad2	pasa	asega	asega	test	00:07:08	1904-01-01 00:07:08	1.66667	00:01:28	1904-01-01 00:04:01	1904-01-01 00:04:04	1904-01-01 00:00:03	3	492	519	27	present				12.168	12.168
pasaasega	dyad2	pasa	asega	asega	test	00:07:08	1904-01-01 00:07:08	1.66667	00:01:28	1904-01-01 00:04:11	1904-01-01 00:04:14	1904-01-01 00:00:03	3	519	540	21	present				9.72658	9.72658
pasaasega	dyad2	pasa	asega	asega	test	00:07:08	1904-01-01 00:07:08	1.66667	00:01:28	1904-01-01 00:05:23	1904-01-01 00:05:26	1904-01-01 00:00:03	3	540	578	38	absent				16.9512	16.9512
[truncated: 1,238 more rows]
