# Supplementary material for: Chimpanzees overcome the tragedy of the commons with dominance
Source: Sci Rep. 2018 Jul 10;8:10389. doi: 10.1038/s41598-018-28416-8 (PMC6039489; doi:10.1038/s41598-018-28416-8)
Supplement: Supplementary file 5 — Dataset 3 [file 41598_2018_28416_MOESM5_ESM.xlsx]

## Sheet: Sheet1
trial	condition	dyad	left	right	side	sub	partner	3m.drip.rate	trial.start	trial.end	duration1	duration2	bout.start	bout.end	bout.duration	rel.bout.start	rel.bout.start1	rel.bout.end		notes:
Pre1	control	asegabili	asega	bili	L	Asega	Bili	1.81	00:03:35	00:11:31	00:07:56	00:07:56	00:05:06	00:05:21	00:00:15	00:01:31	00:01:32	00:01:46
Pre1	control	asegabili	asega	bili	L	Asega	Bili	1.81	00:03:35	00:11:31	00:07:56	00:07:56	00:06:35	00:06:38	00:00:03	00:03:00	00:03:01	00:03:03
Pre1	control	asegabili	asega	bili	L	Asega	Bili	1.81	00:03:35	00:11:31	00:07:56	00:07:56	00:07:36	00:08:08	00:00:32	00:04:01	00:04:02	00:04:33
Pre1	control	asegabili	asega	bili	L	Asega	Bili	1.81	00:03:35	00:11:31	00:07:56	00:07:56	00:09:51	00:09:56	00:00:05	00:06:16	00:06:17	00:06:21		Asega's drinking nipple comes out at minute 10 and I have to come and replace it, while he moves <1m, DROP this bout from analyzed set!
Pre1	control	asegabili	asega	bili	R	Bili	Asega	1.81			00:07:56	00:07:56			00:00:00		00:00:00	00:00:00
Pre2	control	asegabili	asega	bili	L	Asega	Bili	2.22	00:02:16	00:25:47	00:23:31	00:18:53	00:02:43	00:03:03	00:00:20	00:00:27	00:00:28	00:00:00
Pre2	control	asegabili	asega	bili	L	Asega	Bili	2.22	00:02:16	00:25:47	00:23:31	00:18:53	00:03:48	00:03:57	00:00:09	00:01:32	00:01:33	00:00:00
Pre2	control	asegabili	asega	bili	L	Asega	Bili	2.22	00:02:16	00:25:47	00:23:31	00:18:53	00:06:01	00:06:23	00:00:22	00:03:45	00:03:46	00:00:00
Pre2	control	asegabili	asega	bili	L	Asega	Bili	2.22	00:02:16	00:25:47	00:23:31	00:18:53	00:06:59	00:07:15	00:00:16	00:04:43	00:04:44	00:00:00
Pre2	control	asegabili	asega	bili	L	Asega	Bili	2.22	00:02:16	00:25:47	00:23:31	00:18:53	00:08:35	00:08:49	00:00:14	00:06:19	00:06:20	00:00:00
Pre2	control	asegabili	asega	bili	L	Asega	Bili	2.22	00:02:16	00:25:47	00:23:31	00:18:53	00:10:09	00:10:34	00:00:25	00:07:53	00:07:54	00:00:00
Pre2	control	asegabili	asega	bili	L	Asega	Bili	2.22	00:02:16	00:25:47	00:23:31	00:18:53	00:11:25	00:12:00	00:00:35	00:09:09	00:09:10	00:00:00
Pre2	control	asegabili	asega	bili	L	Asega	Bili	2.22	00:02:16	00:25:47	00:23:31	00:18:53	00:13:09	00:13:20	00:00:11	00:10:53	00:10:54	00:00:00
Pre2	control	asegabili	asega	bili	L	Asega	Bili	2.22	00:02:16	00:25:47	00:23:31	00:18:53	00:13:52	00:14:26	00:00:34	00:11:36	00:11:37	00:00:00
Pre2	control	asegabili	asega	bili	L	Asega	Bili	2.22	00:02:16	00:25:47	00:23:31	00:18:53	00:15:43	00:16:27	00:00:44	00:13:27	00:13:28	00:00:00
Pre2	control	asegabili	asega	bili	L	Asega	Bili	2.22	00:02:16	00:25:47	00:23:31	00:18:53	00:18:00	00:18:07	00:00:07	00:15:44	00:15:45	00:00:00
Pre2	control	asegabili	asega	bili	L	Asega	Bili	2.22	00:02:16	00:25:47	00:23:31	00:18:53	00:18:43	00:19:33	00:00:50	00:16:27	00:16:28	00:00:00
Pre2	control	asegabili	asega	bili	L	Asega	Bili	2.22	00:02:16	00:25:47	00:23:31	00:18:53	00:20:56	00:21:21	00:00:25	00:18:40	00:18:41	00:00:00
Pre2	control	asegabili	asega	bili	L	Asega	Bili	2.22	00:02:16	00:25:47	00:23:31	00:18:53	00:22:13	00:23:00	00:00:47	00:19:57	00:19:58	00:00:00
Pre2	control	asegabili	asega	bili	L	Asega	Bili	2.22	00:02:16	00:25:47	00:23:31	00:18:53	00:24:01	00:24:45	00:00:44	00:21:45	00:21:46	00:00:00
Pre2	control	asegabili	asega	bili	L	Asega	Bili	2.22	00:02:16	00:25:47	00:23:31	00:18:53	00:25:09	00:25:17	00:00:08	00:22:53	00:22:54	00:00:00
Pre2	control	asegabili	asega	bili	R	Bili	Asega	2.22	00:02:26	00:25:57	00:23:31	00:18:53	00:21:23	00:22:00	00:00:37	00:18:57	00:18:58	00:00:00
Pre2	control	asegabili	asega	bili	R	Bili	Asega	2.22	00:02:26	00:25:57	00:23:31	00:18:53	00:22:25	00:23:43	00:01:18	00:19:59	00:20:00	00:00:00
Pre3	control	asegabili	asega	bili	L	Asega	Bili	3.61	00:01:20	00:16:42	00:15:22	00:15:22	00:02:24	00:02:32	00:00:08	00:01:04	00:01:05	00:00:00
Pre3	control	asegabili	asega	bili	L	Asega	Bili	3.61	00:01:20	00:16:42	00:15:22	00:15:22	00:03:37	00:03:44	00:00:07	00:02:17	00:02:18	00:00:00
Pre3	control	asegabili	asega	bili	L	Asega	Bili	3.61	00:01:20	00:16:42	00:15:22	00:15:22	00:04:00	00:04:17	00:00:17	00:02:40	00:02:41	00:00:00
Pre3	control	asegabili	asega	bili	L	Asega	Bili	3.61	00:01:20	00:16:42	00:15:22	00:15:22	00:06:52	00:07:06	00:00:14	00:05:32	00:05:33	00:00:00
Pre3	control	asegabili	asega	bili	L	Asega	Bili	3.61	00:01:20	00:16:42	00:15:22	00:15:22	00:08:07	00:08:31	00:00:24	00:06:47	00:06:48	00:00:00
Pre3	control	asegabili	asega	bili	L	Asega	Bili	3.61	00:01:20	00:16:42	00:15:22	00:15:22	00:09:26	00:09:58	00:00:32	00:08:06	00:08:07	00:00:00
Pre3	control	asegabili	asega	bili	L	Asega	Bili	3.61	00:01:20	00:16:42	00:15:22	00:15:22	00:10:57	00:11:12	00:00:15	00:09:37	00:09:38	00:00:00
Pre3	control	asegabili	asega	bili	L	Asega	Bili	3.61	00:01:20	00:16:42	00:15:22	00:15:22	00:12:44	00:13:43	00:00:59	00:11:24	00:11:25	00:00:00
Pre3	control	asegabili	asega	bili	L	Asega	Bili	3.61	00:01:20	00:16:42	00:15:22	00:15:22	00:15:29	00:16:02	00:00:33	00:14:09	00:14:10	00:00:00
Pre3	control	asegabili	asega	bili	R	Bili	Asega	3.61			00:15:22	00:15:22					00:00:00	00:00:00
Dyad1	test	asegabili	asega	bili	L	Asega	Bili	2.08	00:02:06	00:19:51	00:17:45	00:17:45	00:05:48	00:05:55	00:00:07	00:03:42	00:03:43	00:00:00
Dyad1	test	asegabili	asega	bili	L	Asega	Bili	2.08	00:02:06	00:19:51	00:17:45	00:17:45	00:06:27	00:06:40	00:00:13	00:04:21	00:04:22	00:00:00
Dyad1	test	asegabili	asega	bili	L	Asega	Bili	2.08	00:02:06	00:19:51	00:17:45	00:17:45	00:06:45	00:06:58	00:00:13	00:04:39	00:04:40	00:00:00
Dyad1	test	asegabili	asega	bili	L	Asega	Bili	2.08	00:02:06	00:19:51	00:17:45	00:17:45	00:09:20	00:09:34	00:00:14	00:07:14	00:07:15	00:00:00
Dyad1	test	asegabili	asega	bili	L	Asega	Bili	2.08	00:02:06	00:19:51	00:17:45	00:17:45	00:10:51	00:11:21	00:00:30	00:08:45	00:08:46	00:09:15
Dyad1	test	asegabili	asega	bili	L	Asega	Bili	2.08	00:02:06	00:19:51	00:17:45	00:17:45	00:13:04	00:13:20	00:00:16	00:10:58	00:10:59	00:11:14
Dyad1	test	asegabili	asega	bili	L	Asega	Bili	2.08	00:02:06	00:19:51	00:17:45	00:17:45	00:13:26	00:15:34	00:02:08	00:11:20	00:11:21	00:13:28
Dyad1	test	asegabili	asega	bili	L	Asega	Bili	2.08	00:02:06	00:19:51	00:17:45	00:17:45	00:16:26	00:17:13	00:00:47	00:14:20	00:14:21	00:15:07
Dyad1	test	asegabili	asega	bili	L	Asega	Bili	2.08	00:02:06	00:19:51	00:17:45	00:17:45	00:18:24	00:19:51	00:01:27	00:16:18	00:16:19	00:17:45
Dyad1	test	asegabili	asega	bili	R	Bili	Asega	2.08	00:01:04	00:18:49	00:17:45	00:17:45	00:09:48	00:10:28	00:00:40	00:08:44	00:08:45	00:09:24
Dyad1	test	asegabili	asega	bili	R	Bili	Asega	2.08	00:01:04	00:18:49	00:17:45	00:17:45	00:11:58	00:13:27	00:01:29	00:10:54	00:10:55	00:12:23
Dyad1	test	asegabili	asega	bili	R	Bili	Asega	2.08	00:01:04	00:18:49	00:17:45	00:17:45	00:17:17	00:18:03	00:00:46	00:16:13	00:16:14	00:16:59
Dyad2	test	asegabili	asega	bili	L	Asega	Bili	1.94	00:01:38	00:06:44	00:05:06	00:05:06	00:02:28	00:02:31	00:00:03	00:00:50	00:00:51	00:00:53
Dyad2	test	asegabili	asega	bili	L	Asega	Bili	1.94	00:01:38	00:06:44	00:05:06	00:05:06	00:05:08	00:05:17	00:00:09	00:03:30	00:03:31	00:03:39
Dyad2	test	asegabili	asega	bili	L	Asega	Bili	1.94	00:01:38	00:06:44	00:05:06	00:05:06	00:05:54	00:06:04	00:00:10	00:04:16	00:04:17	00:04:26
Dyad2	test	asegabili	asega	bili	R	Bili	Asega	1.94			00:05:06	00:05:06			00:00:00		00:00:00	00:00:00
Dyad3	test	asegabili	asega	bili	L	Asega	Bili	1.67	00:00:53	00:05:13	00:04:20	00:04:20	00:02:14	00:02:18	00:00:04	00:01:21	00:01:22	00:00:00
Dyad3	test	asegabili	asega	bili	R	Bili	Asega	1.67			00:04:20	00:04:20			00:00:00		00:00:00	00:00:00
Dyad4	test	asegabili	asega	bili	L	Asega	Bili	1.56			00:02:05	00:02:05			00:00:00		00:00:00	00:00:00
Dyad4	test	asegabili	asega	bili	R	Bili	Asega	1.56			00:02:05	00:02:05			00:00:00		00:00:00	00:00:00
Dyad5	test	asegabili	asega	bili	L	Asega	Bili	2.22	00:01:22	00:08:13	00:06:51	00:06:51	00:03:27	00:03:41	00:00:14	00:02:05	00:02:06	00:00:00
Dyad5	test	asegabili	asega	bili	L	Asega	Bili	2.22	00:01:22	00:08:13	00:06:51	00:06:51	00:04:10	00:04:24	00:00:14	00:02:48	00:02:49	00:00:00
Dyad5	test	asegabili	asega	bili	R	Bili	Asega	2.22			00:06:51	00:06:51			00:00:00		00:00:00	00:00:00
Dyad6	test	asegabili	asega	bili	L	Asega	Bili	1.94	00:02:33	00:21:54	00:19:21	00:16:53	00:05:54	00:10:17	00:04:23	00:03:21	00:03:22	00:00:00
Dyad6	test	asegabili	asega	bili	L	Asega	Bili	1.94	00:02:33	00:21:54	00:19:21	00:16:53	00:10:34	00:21:54	00:11:20	00:08:01	00:08:02	00:00:00
Dyad6	test	asegabili	asega	bili	R	Bili	Asega	1.94	00:01:19	00:20:40	00:19:21	00:16:53	00:18:14	00:19:27	00:01:13	00:16:55	00:16:56	00:00:00
Dyad6	test	asegabili	asega	bili	R	Bili	Asega	1.94	00:01:19	00:20:40	00:19:21	00:16:53	00:19:41	00:20:26	00:00:45	00:18:22	00:18:23	00:00:00
Post1	control	asegabili	asega	bili	L	Asega	Bili	1.53	00:01:41	00:19:41	00:18:00	00:18:00	00:03:50	00:03:58	00:00:08	00:02:09	00:02:10	00:00:00
Post1	control	asegabili	asega	bili	L	Asega	Bili	1.53	00:01:41	00:19:41	00:18:00	00:18:00	00:04:26	00:04:36	00:00:10	00:02:45	00:02:46	00:00:00
Post1	control	asegabili	asega	bili	L	Asega	Bili	1.53	00:01:41	00:19:41	00:18:00	00:18:00	00:06:41	00:06:59	00:00:18	00:05:00	00:05:01	00:00:00
Post1	control	asegabili	asega	bili	L	Asega	Bili	1.53	00:01:41	00:19:41	00:18:00	00:18:00	00:08:20	00:08:29	00:00:09	00:06:39	00:06:40	00:00:00
Post1	control	asegabili	asega	bili	L	Asega	Bili	1.53	00:01:41	00:19:41	00:18:00	00:18:00	00:13:12	00:13:20	00:00:08	00:11:31	00:11:31	00:00:00
Post1	control	asegabili	asega	bili	L	Asega	Bili	1.53	00:01:41	00:19:41	00:18:00	00:18:00	00:13:44	00:14:00	00:00:16	00:12:03	00:12:04	00:00:00
Post1	control	asegabili	asega	bili	L	Asega	Bili	1.53	00:01:41	00:19:41	00:18:00	00:18:00	00:14:28	00:14:42	00:00:14	00:12:47	00:12:48	00:00:00
Post1	control	asegabili	asega	bili	L	Asega	Bili	1.53	00:01:41	00:19:41	00:18:00	00:18:00	00:14:45	00:15:37	00:00:52	00:13:04	00:13:05	00:00:00
Post1	control	asegabili	asega	bili	L	Asega	Bili	1.53	00:01:41	00:19:41	00:18:00	00:18:00	00:16:59	00:18:13	00:01:14	00:15:18	00:15:19	00:00:00
Post1	control	asegabili	asega	bili	L	Asega	Bili	1.53	00:01:41	00:19:41	00:18:00	00:18:00	00:19:19	00:19:41	00:00:22	00:17:38	00:17:39	00:00:00
Post1	control	asegabili	asega	bili	R	Bili	Asega	1.53			00:18:00	00:18:00			00:00:00		00:00:00	00:00:00
Post2	control	asegabili	asega	bili	L	Asega	Bili	2.72	00:01:33	00:23:11	00:21:38	00:19:15	00:03:44	00:03:54	00:00:10	00:02:11	00:02:12	00:00:00
Post2	control	asegabili	asega	bili	L	Asega	Bili	2.72	00:01:33	00:23:11	00:21:38	00:19:15	00:05:02	00:05:44	00:00:42	00:03:29	00:03:30	00:00:00
Post2	control	asegabili	asega	bili	L	Asega	Bili	2.72	00:01:33	00:23:11	00:21:38	00:19:15	00:06:40	00:07:20	00:00:40	00:05:07	00:05:08	00:00:00
Post2	control	asegabili	asega	bili	L	Asega	Bili	2.72	00:01:33	00:23:11	00:21:38	00:19:15	00:09:17	00:10:32	00:01:15	00:07:44	00:07:45	00:00:00
Post2	control	asegabili	asega	bili	L	Asega	Bili	2.72	00:01:33	00:23:11	00:21:38	00:19:15	00:11:16	00:11:20	00:00:04	00:09:43	00:09:44	00:00:00
Post2	control	asegabili	asega	bili	L	Asega	Bili	2.72	00:01:33	00:23:11	00:21:38	00:19:15	00:11:15	00:12:04	00:00:49	00:09:42	00:09:43	00:00:00
Post2	control	asegabili	asega	bili	L	Asega	Bili	2.72	00:01:33	00:23:11	00:21:38	00:19:15	00:14:00	00:14:44	00:00:44	00:12:27	00:12:28	00:00:00
Post2	control	asegabili	asega	bili	L	Asega	Bili	2.72	00:01:33	00:23:11	00:21:38	00:19:15	00:15:55	00:16:26	00:00:31	00:14:22	00:14:23	00:00:00
Post2	control	asegabili	asega	bili	L	Asega	Bili	2.72	00:01:33	00:23:11	00:21:38	00:19:15	00:17:17	00:17:50	00:00:33	00:15:44	00:15:45	00:00:00
Post2	control	asegabili	asega	bili	L	Asega	Bili	2.72	00:01:33	00:23:11	00:21:38	00:19:15	00:18:06	00:18:48	00:00:42	00:16:33	00:16:34	00:00:00
Post2	control	asegabili	asega	bili	L	Asega	Bili	2.72	00:01:33	00:23:11	00:21:38	00:19:15	00:19:05	00:19:33	00:00:28	00:17:32	00:17:33	00:18:00
Post2	control	asegabili	asega	bili	L	Asega	Bili	2.72	00:01:33	00:23:11	00:21:38	00:19:15	00:20:53	00:21:29	00:00:36	00:19:20	00:19:21	00:19:56
Post2	control	asegabili	asega	bili	L	Asega	Bili	2.72	00:01:33	00:23:11	00:21:38	00:19:15	00:22:49	00:23:22	00:00:33	00:21:16	00:21:17	00:21:49
Post2	control	asegabili	asega	bili	R	Bili	Asega	2.72	00:01:46	00:23:24	00:21:38	00:19:15	00:19:03	00:19:43	00:00:40	00:17:17	00:17:18	00:17:57
Post3	control	asegabili	asega	bili	L	Asega	Bili	2.22	00:01:12	00:20:21	00:19:09	00:17:53	00:02:07	00:02:13	00:00:06	00:00:55	00:00:56	00:01:01
Post3	control	asegabili	asega	bili	L	Asega	Bili	2.22	00:01:12	00:20:21	00:19:09	00:17:53	00:03:00	00:03:10	00:00:10	00:01:48	00:01:49	00:01:58
Post3	control	asegabili	asega	bili	L	Asega	Bili	2.22	00:01:12	00:20:21	00:19:09	00:17:53	00:04:01	00:04:07	00:00:06	00:02:49	00:02:50	00:02:55
Post3	control	asegabili	asega	bili	L	Asega	Bili	2.22	00:01:12	00:20:21	00:19:09	00:17:53	00:04:24	00:04:33	00:00:09	00:03:12	00:03:13	00:03:21
Post3	control	asegabili	asega	bili	L	Asega	Bili	2.22	00:01:12	00:20:21	00:19:09	00:17:53	00:04:52	00:05:01	00:00:09	00:03:40	00:03:41	00:03:49
Post3	control	asegabili	asega	bili	L	Asega	Bili	2.22	00:01:12	00:20:21	00:19:09	00:17:53	00:05:52	00:06:06	00:00:14	00:04:40	00:04:41	00:04:54
Post3	control	asegabili	asega	bili	L	Asega	Bili	2.22	00:01:12	00:20:21	00:19:09	00:17:53	00:13:49	00:13:54	00:00:05	00:12:37	00:12:38	00:12:42
Post3	control	asegabili	asega	bili	L	Asega	Bili	2.22	00:01:12	00:20:21	00:19:09	00:17:53	00:14:15	00:14:25	00:00:10	00:13:03	00:13:04	00:13:13
Post3	control	asegabili	asega	bili	L	Asega	Bili	2.22	00:01:12	00:20:21	00:19:09	00:17:53	00:15:25	00:15:53	00:00:28	00:14:13	00:14:14	00:14:41
Post3	control	asegabili	asega	bili	R	Bili	Asega	2.22	00:01:03	00:20:12	00:19:09	00:17:53	00:19:32	00:19:56	00:00:24	00:18:29	00:18:30	00:18:53
Pre1	control	bilipasa	bili	pasa	L	Bili	Pasa	2.08			00:16:16	00:14:34			00:00:00		00:00:00	00:00:00
Pre1	control	bilipasa	bili	pasa	R	Pasa	Bili	2.08	00:01:55	00:18:11	00:16:16	00:14:34	00:07:12	00:08:07	00:00:55	00:05:17	00:05:18	00:00:00
Pre1	control	bilipasa	bili	pasa	R	Pasa	Bili	2.08	00:01:55	00:18:11	00:16:16	00:14:34	00:09:09	00:09:38	00:00:29	00:07:14	00:07:15	00:00:00
Pre1	control	bilipasa	bili	pasa	R	Pasa	Bili	2.08	00:01:55	00:18:11	00:16:16	00:14:34	00:14:32	00:15:57	00:01:25	00:12:37	00:12:38	00:00:00
Pre2	control	bilipasa	bili	pasa	L	Bili	Pasa	1.61			00:03:26	00:03:27			00:00:00		00:00:00	00:00:00
Pre2	control	bilipasa	bili	pasa	R	Pasa	Bili	1.61			00:03:26	00:03:27			00:00:00		00:00:00	00:00:00
Pre3	control	bilipasa	bili	pasa	L	Bili	Pasa	1.39			00:15:43	00:15:43			00:00:00		00:00:00	00:00:00
Pre3	control	bilipasa	bili	pasa	R	Pasa	Bili	1.39	00:00:53	00:16:36	00:15:43	00:15:43	00:06:50	00:07:25	00:00:35	00:05:57	00:05:58	00:00:00
Pre3	control	bilipasa	bili	pasa	R	Pasa	Bili	1.39	00:00:53	00:16:36	00:15:43	00:15:43	00:13:58	00:14:37	00:00:39	00:13:05	00:13:06	00:00:00
Dyad1	test	bilipasa	bili	pasa	L	Bili	Pasa	1.94			00:02:32	00:02:32			00:00:00		00:00:00	00:00:00
Dyad1	test	bilipasa	bili	pasa	R	Pasa	Bili	1.94			00:02:32	00:02:32			00:00:00		00:00:00	00:00:00
Dyad2	test	bilipasa	bili	pasa	L	Bili	Pasa	3.34			00:01:06	00:01:06			00:00:00		00:00:00	00:00:00
Dyad2	test	bilipasa	bili	pasa	R	Pasa	Bili	3.34			00:01:06	00:01:06			00:00:00		00:00:00	00:00:00
Dyad3	test	bilipasa	bili	pasa	L	Bili	Pasa	1.67			00:03:33	00:03:34			00:00:00		00:00:00	00:00:00
Dyad3	test	bilipasa	bili	pasa	R	Pasa	Bili	1.67			00:03:33	00:03:34			00:00:00		00:00:00	00:00:00
Dyad4	test	bilipasa	bili	pasa	L	Bili	Pasa	1.94			00:04:27	00:04:27			00:00:00		00:00:00	00:00:00
Dyad4	test	bilipasa	bili	pasa	R	Pasa	Bili	1.94			00:04:27	00:04:27			00:00:00		00:00:00	00:00:00
Dyad5	test	bilipasa	bili	pasa	L	Bili	Pasa	2.1			00:02:25	00:02:25			00:00:00		00:00:00	00:00:00
Dyad5	test	bilipasa	bili	pasa	R	Pasa	Bili	2.1			00:02:25	00:02:25			00:00:00		00:00:00	00:00:00
Dyad6	test	bilipasa	bili	pasa	L	Bili	Pasa	1.56			00:05:22	00:05:22			00:00:00		00:00:00	00:00:00
Dyad6	test	bilipasa	bili	pasa	R	Pasa	Bili	1.56	00:01:31	00:06:53	00:05:22	00:05:22	00:04:30	00:05:11	00:00:41	00:02:59	00:03:00	00:00:00
Post1	control	bilipasa	bili	pasa	L	Bili	Pasa	1.81			00:04:27	00:04:28			00:00:00		00:00:00	00:00:00
Post1	control	bilipasa	bili	pasa	R	Pasa	Bili	1.81	00:01:34	00:06:01	00:04:27	00:04:28	00:01:34	00:02:10	00:00:36	00:00:00	00:00:01	00:00:00
Post1	control	bilipasa	bili	pasa	R	Pasa	Bili	1.81	00:01:34	00:06:01	00:04:27	00:04:28	00:02:43	00:03:29	00:00:46	00:01:09	00:01:10	00:00:00
Post1	control	bilipasa	bili	pasa	R	Pasa	Bili	1.81	00:01:34	00:06:01	00:04:27	00:04:28	00:04:12	00:06:01	00:01:49	00:02:38	00:02:39	00:00:00
Post2	control	bilipasa	bili	pasa	L	Bili	Pasa	1.94			00:15:22	00:15:21			00:00:00		00:00:00	00:00:00
Post2	control	bilipasa	bili	pasa	R	Pasa	Bili	1.94	00:01:03	00:16:25	00:15:22	00:15:21	00:12:14	00:13:08	00:00:54	00:11:11	00:11:12	00:00:00
Post3	control	bilipasa	bili	pasa	L	Bili	Pasa	2.08	00:01:46	00:18:48	00:17:02	00:17:01	00:05:23	00:05:27	00:00:04	00:03:37	00:03:38	00:00:00
Post3	control	bilipasa	bili	pasa	R	Pasa	Bili	2.08	00:01:32	00:18:34	00:17:02	00:17:01	00:05:52	00:06:41	00:00:49	00:04:20	00:04:21	00:00:00
Post3	control	bilipasa	bili	pasa	R	Pasa	Bili	2.08	00:01:32	00:18:34	00:17:02	00:17:01	00:09:49	00:10:54	00:01:05	00:08:17	00:08:18	00:00:00
Post3	control	bilipasa	bili	pasa	R	Pasa	Bili	2.08	00:01:32	00:18:34	00:17:02	00:17:01	00:15:26	00:16:12	00:00:46	00:13:54	00:13:55	00:00:00
Pre1	control	pasaasega	pasa	asega	L	Pasa	Asega	1.67	00:03:14	00:24:01	00:20:47	00:17:19	00:05:38	00:06:50	00:01:12	00:02:24	00:02:25	00:00:00
Pre1	control	pasaasega	pasa	asega	L	Pasa	Asega	1.67	00:03:14	00:24:01	00:20:47	00:17:19	00:18:38	00:21:10	00:02:32	00:15:24	00:15:25	00:00:00
Pre1	control	pasaasega	pasa	asega	R	Asega	Pasa	1.67	00:01:50	00:22:37	00:20:47	00:17:19	00:14:59	00:16:10	00:01:11	00:13:09	00:13:10	00:14:20
Pre1	control	pasaasega	pasa	asega	R	Asega	Pasa	1.67	00:01:50	00:22:37	00:20:47	00:17:19	00:17:13	00:18:03	00:00:50	00:15:23	00:15:24	00:16:13
Pre1	control	pasaasega	pasa	asega	R	Asega	Pasa	1.67	00:01:50	00:22:37	00:20:47	00:17:19	00:19:06	00:22:37	00:03:31	00:17:16	00:17:17	00:20:47
Pre2	control	pasaasega	pasa	asega	L	Pasa	Asega	1.71			00:02:34	00:02:34			00:00:00		00:00:00	00:00:00
Pre2	control	pasaasega	pasa	asega	R	Asega	Pasa	1.71			00:02:34	00:02:34			00:00:00		00:00:00	00:00:00
Pre3	control	pasaasega	pasa	asega	L	Pasa	Asega	3.06	00:02:22	00:13:44	00:11:22	00:11:02	00:05:19	00:06:20	00:01:01	00:02:57	00:02:58	00:03:58
Pre3	control	pasaasega	pasa	asega	R	Asega	Pasa	3.06	00:01:20	00:12:42	00:11:22	00:11:02	00:04:05	00:04:11	00:00:06	00:02:45	00:02:46	00:02:51
Pre3	control	pasaasega	pasa	asega	R	Asega	Pasa	3.06	00:01:20	00:12:42	00:11:22	00:11:02	00:04:15	00:04:49	00:00:34	00:02:55	00:02:56	00:03:29
Dyad1	test	pasaasega	pasa	asega	L	Pasa	Asega	1.67			00:02:52	00:02:52			00:00:00		00:00:00	00:00:00
Dyad1	test	pasaasega	pasa	asega	R	Asega	Pasa	1.67	00:02:20	00:05:12	00:02:52	00:02:52	00:04:36	00:05:12	00:00:36	00:02:16	00:02:17	00:02:52
Dyad2	test	pasaasega	pasa	asega	L	Pasa	Asega	1.67	00:02:47	00:09:59	00:07:08	00:07:08	00:06:18	00:07:07	00:00:49	00:03:31	00:03:32	00:04:20
Dyad2	test	pasaasega	pasa	asega	R	Asega	Pasa	1.67	00:02:19	00:09:27	00:07:08	00:07:08	00:03:04	00:03:20	00:00:16	00:00:45	00:00:46	00:01:01
Dyad2	test	pasaasega	pasa	asega	R	Asega	Pasa	1.67	00:02:19	00:09:27	00:07:08	00:07:08	00:04:22	00:04:32	00:00:10	00:02:03	00:02:04	00:02:13
Dyad2	test	pasaasega	pasa	asega	R	Asega	Pasa	1.67	00:02:19	00:09:27	00:07:08	00:07:08	00:05:07	00:06:12	00:01:05	00:02:48	00:02:49	00:03:53
Dyad2	test	pasaasega	pasa	asega	R	Asega	Pasa	1.67	00:02:19	00:09:27	00:07:08	00:07:08	00:07:09	00:07:21	00:00:12	00:04:50	00:04:51	00:05:02
Dyad2	test	pasaasega	pasa	asega	R	Asega	Pasa	1.67	00:02:19	00:09:27	00:07:08	00:07:08	00:08:24	00:08:48	00:00:24	00:06:05	00:06:06	00:06:29
Dyad3	test	pasaasega	pasa	asega	L	Pasa	Asega	1.99			00:05:24	00:05:25			00:00:00		00:00:00	00:00:00
Dyad3	test	pasaasega	pasa	asega	R	Asega	Pasa	1.99	00:02:43	00:08:07	00:05:24	00:05:25	00:04:23	00:05:08	00:00:45	00:01:40	00:01:41	00:02:25
Dyad4	test	pasaasega	pasa	asega	L	Pasa	Asega	1.72			00:02:49	00:02:49			00:00:00		00:00:00	00:00:00
Dyad4	test	pasaasega	pasa	asega	R	Asega	Pasa	1.72	00:02:48	00:05:37	00:02:49	00:02:49	00:03:57	00:04:04	00:00:07	00:01:09	00:01:10	00:01:16
Dyad4	test	pasaasega	pasa	asega	R	Asega	Pasa	1.72	00:02:48	00:05:37	00:02:49	00:02:49	00:04:27	00:04:41	00:00:14	00:01:39	00:01:40	00:01:53
Dyad5	test	pasaasega	pasa	asega	L	Pasa	Asega	1.53			00:03:00	00:03:00			00:00:00		00:00:00	00:00:00
Dyad5	test	pasaasega	pasa	asega	R	Asega	Pasa	1.53	00:00:50	00:03:50	00:03:00	00:03:00	00:02:54	00:03:04	00:00:10	00:02:04	00:02:05	00:02:14
Dyad5	test	pasaasega	pasa	asega	R	Asega	Pasa	1.53	00:00:50	00:03:50	00:03:00	00:03:00	00:03:21	00:03:50	00:00:29	00:02:31	00:02:32	00:03:00
Dyad6	test	pasaasega	pasa	asega	L	Pasa	Asega		00:02:57	00:26:21	00:23:24	00:19:16	00:05:01	00:08:52	00:03:51	00:02:04	00:02:05	00:05:55
Dyad6	test	pasaasega	pasa	asega	L	Pasa	Asega		00:02:57	00:26:21	00:23:24	00:19:16	00:11:07	00:22:30	00:11:23	00:08:10	00:08:11	00:19:33
Dyad6	test	pasaasega	pasa	asega	R	Asega	Pasa		00:02:57	00:26:21	00:23:24	00:19:16	00:03:52	00:04:03	00:00:11	00:00:55	00:00:56	00:01:06
Dyad6	test	pasaasega	pasa	asega	R	Asega	Pasa		00:02:57	00:26:21	00:23:24	00:19:16	00:04:53	00:05:34	00:00:41	00:01:56	00:01:57	00:02:37
Dyad6	test	pasaasega	pasa	asega	R	Asega	Pasa		00:02:57	00:26:21	00:23:24	00:19:16	00:06:12	00:06:40	00:00:28	00:03:15	00:03:16	00:03:43
Dyad6	test	pasaasega	pasa	asega	R	Asega	Pasa		00:02:57	00:26:21	00:23:24	00:19:16	00:10:07	00:10:18	00:00:11	00:07:10	00:07:11	00:07:21
Dyad6	test	pasaasega	pasa	asega	R	Asega	Pasa		00:02:57	00:26:21	00:23:24	00:19:16	00:12:04	00:13:27	00:01:23	00:09:07	00:09:08	00:10:30
Dyad6	test	pasaasega	pasa	asega	R	Asega	Pasa		00:02:57	00:26:21	00:23:24	00:19:16	00:17:16	00:19:20	00:02:04	00:14:19	00:14:20	00:16:23
Dyad6	test	pasaasega	pasa	asega	R	Asega	Pasa		00:02:57	00:26:21	00:23:24	00:19:16	00:20:42	00:21:48	00:01:06	00:17:45	00:17:46	00:18:51
Dyad6	test	pasaasega	pasa	asega	R	Asega	Pasa		00:02:57	00:26:21	00:23:24	00:19:16	00:21:55	00:26:21	00:04:26	00:18:58	00:18:59	00:23:24
Post1	control	pasaasega	pasa	asega	L	Pasa	Asega	1.67			00:08:13	00:08:13			00:00:00		00:00:00	00:00:00
Post1	control	pasaasega	pasa	asega	R	Asega	Pasa	1.67	00:02:48	00:11:01	00:08:13	00:08:13	00:07:13	00:07:19	00:00:06	00:04:25	00:04:26	00:04:31
Post1	control	pasaasega	pasa	asega	R	Asega	Pasa	1.67	00:02:48	00:11:01	00:08:13	00:08:13	00:07:49	00:07:57	00:00:08	00:05:01	00:05:02	00:05:09
Post2	control	pasaasega	pasa	asega	L	Pasa	Asega	1.67	00:02:55	00:29:16	00:26:21	00:18:11	00:13:15	00:15:05	00:01:50	00:10:20	00:10:21	00:12:10
Post2	control	pasaasega	pasa	asega	L	Pasa	Asega	1.67	00:02:55	00:29:16	00:26:21	00:18:11	00:20:56	00:28:08	00:07:12	00:18:01	00:18:02	00:25:13
Post2	control	pasaasega	pasa	asega	R	Asega	Pasa	1.67	00:02:28	00:28:49	00:26:21	00:18:11	00:05:28	00:05:42	00:00:14	00:03:00	00:03:01	00:03:14
Post2	control	pasaasega	pasa	asega	R	Asega	Pasa	1.67	00:02:28	00:28:49	00:26:21	00:18:11	00:07:04	00:07:42	00:00:38	00:04:36	00:04:37	00:05:14
Post2	control	pasaasega	pasa	asega	R	Asega	Pasa	1.67	00:02:28	00:28:49	00:26:21	00:18:11	00:12:43	00:13:39	00:00:56	00:10:15	00:10:16	00:11:11
Post2	control	pasaasega	pasa	asega	R	Asega	Pasa	1.67	00:02:28	00:28:49	00:26:21	00:18:11	00:15:05	00:16:48	00:01:43	00:12:37	00:12:38	00:14:20
Post2	control	pasaasega	pasa	asega	R	Asega	Pasa	1.67	00:02:28	00:28:49	00:26:21	00:18:11	00:18:12	00:20:26	00:02:14	00:15:44	00:15:45	00:17:58
Post2	control	pasaasega	pasa	asega	R	Asega	Pasa	1.67	00:02:28	00:28:49	00:26:21	00:18:11	00:22:13	00:23:32	00:01:19	00:19:45	00:19:46	00:21:04
Post2	control	pasaasega	pasa	asega	R	Asega	Pasa	1.67	00:02:28	00:28:49	00:26:21	00:18:11	00:24:21	00:28:49	00:04:28	00:21:53	00:21:54	00:26:21
Post3	control	pasaasega	pasa	asega	L	Pasa	Asega	1.94			00:06:37	00:06:38			00:00:00		00:00:00	00:00:00
Post3	control	pasaasega	pasa	asega	R	Asega	Pasa	1.94	00:04:17	00:10:54	00:06:37	00:06:38	00:09:42	00:09:49	00:00:07	00:05:25	00:05:26	00:05:32
Post3	control	pasaasega	pasa	asega	R	Asega	Pasa	1.94	00:04:17	00:10:54	00:06:37	00:06:38	00:10:14	00:10:21	00:00:07	00:05:57	00:05:58	00:06:04
