# Supplementary material for: Chimpanzees overcome the tragedy of the commons with dominance
Source: Sci Rep. 2018 Jul 10;8:10389. doi: 10.1038/s41598-018-28416-8 (PMC6039489; doi:10.1038/s41598-018-28416-8)
Supplement: Supplementary file 6 — Dataset 4 [file 41598_2018_28416_MOESM6_ESM.xlsx]

## Sheet: orig data
dyad	dominant	subordinate	tolerance	group	trial	session	condition	latency	collapser
asegaumutama	asega	umutama	1.2406	1	1	1	control	407	sub
asegaumutama	asega	umutama	1.2406	1	2	1	control	415	sub
asegaumutama	asega	umutama	1.2406	1	3	2	control	418	dom
asegaumutama	asega	umutama	1.2406	1	4	2	control	425	sub
asegaumutama	asega	umutama	1.2406	1	5	3	control	419	sub
asegaumutama	asega	umutama	1.2406	1	6	3	control	421	sub
asegaumutama	asega	umutama	1.2406	1	7	4	control	405	sub
asegaumutama	asega	umutama	1.2406	1	8	4	control	431	dom
asegaumutama	asega	umutama	1.2406	1	1	5	test	240	sub
asegaumutama	asega	umutama	1.2406	1	2	5	test	127	dom
asegaumutama	asega	umutama	1.2406	1	3	6	test	25	dom
asegaumutama	asega	umutama	1.2406	1	4	6	test	10	sub
asegaumutama	asega	umutama	1.2406	1	5	7	test	110	sub
asegaumutama	asega	umutama	1.2406	1	6	7	test	25	sub
asegaumutama	asega	umutama	1.2406	1	7	8	test	31	sub
asegaumutama	asega	umutama	1.2406	1	8	8	test	19	sub
bilipasa	bili	pasa	0.6762	2	1	5	control	424	dom
bilipasa	bili	pasa	0.6762	2	2	6	control	425	dom
bilipasa	bili	pasa	0.6762	2	3	6	control	427	dom
bilipasa	bili	pasa	0.6762	2	4	6	control	412	sub
bilipasa	bili	pasa	0.6762	2	5	7	control	443	sub
bilipasa	bili	pasa	0.6762	2	6	7	control	408	dom
bilipasa	bili	pasa	0.6762	2	7	8	control	444	sub
bilipasa	bili	pasa	0.6762	2	8	8	control	407	dom
bilipasa	bili	pasa	0.6762	2	1	1	test	6	sub
bilipasa	bili	pasa	0.6762	2	2	1	test	8	sub
bilipasa	bili	pasa	0.6762	2	3	2	test	19	sub
bilipasa	bili	pasa	0.6762	2	4	2	test	103	sub
bilipasa	bili	pasa	0.6762	2	5	3	test	39	sub
bilipasa	bili	pasa	0.6762	2	6	3	test	10	sub
bilipasa	bili	pasa	0.6762	2	7	4	test	17	sub
bilipasa	bili	pasa	0.6762	2	8	4	test	48	sub
bwambalenkumwa	bwambale	nkumwa	-0.3573	1	1	1	control	117	dom
bwambalenkumwa	bwambale	nkumwa	-0.3573	1	2	1	control	420	dom
bwambalenkumwa	bwambale	nkumwa	-0.3573	1	3	2	control	419	dom
bwambalenkumwa	bwambale	nkumwa	-0.3573	1	4	2	control	412	sub
bwambalenkumwa	bwambale	nkumwa	-0.3573	1	5	3	control	407	sub
bwambalenkumwa	bwambale	nkumwa	-0.3573	1	6	3	control	421	dom
bwambalenkumwa	bwambale	nkumwa	-0.3573	1	7	4	control	404	dom
bwambalenkumwa	bwambale	nkumwa	-0.3573	1	8	4	control	291	dom
bwambalenkumwa	bwambale	nkumwa	-0.3573	1	1	5	test	158	sub
bwambalenkumwa	bwambale	nkumwa	-0.3573	1	2	5	test	22	sub
bwambalenkumwa	bwambale	nkumwa	-0.3573	1	3	6	test	419	dom
bwambalenkumwa	bwambale	nkumwa	-0.3573	1	4	7	test	130	dom
bwambalenkumwa	bwambale	nkumwa	-0.3573	1	5	7	test	418	dom
bwambalenkumwa	bwambale	nkumwa	-0.3573	1	6	7	test	71	dom
bwambalenkumwa	bwambale	nkumwa	-0.3573	1	7	8	test	292	dom
bwambalenkumwa	bwambale	nkumwa	-0.3573	1	8	8	test	412	dom
cocoamedina	medina	cocoa	-0.7669	1	1	1	control	472	dom
cocoamedina	medina	cocoa	-0.7669	1	2	1	control	501	dom
cocoamedina	medina	cocoa	-0.7669	1	3	2	control	429	sub
cocoamedina	medina	cocoa	-0.7669	1	4	2	control	455	sub
cocoamedina	medina	cocoa	-0.7669	1	5	3	control	148	dom
cocoamedina	medina	cocoa	-0.7669	1	6	3	control	422	dom
cocoamedina	medina	cocoa	-0.7669	1	7	4	control	437	sub
cocoamedina	medina	cocoa	-0.7669	1	8	4	control	433	sub
cocoamedina	medina	cocoa	-0.7669	1	1	5	test	366	dom
cocoamedina	medina	cocoa	-0.7669	1	2	5	test	290	sub
cocoamedina	medina	cocoa	-0.7669	1	3	6	test	317	sub
cocoamedina	medina	cocoa	-0.7669	1	4	6	test	7	dom
cocoamedina	medina	cocoa	-0.7669	1	5	7	test	270	dom
cocoamedina	medina	cocoa	-0.7669	1	6	7	test	257	dom
cocoamedina	medina	cocoa	-0.7669	1	7	8	test	109	dom
cocoamedina	medina	cocoa	-0.7669	1	8	8	test	18	dom
mawakisembo	kisembo	mawa	0.6876	2	1	5	control	21	sub
mawakisembo	kisembo	mawa	0.6876	2	2	5	control	19	dom
mawakisembo	kisembo	mawa	0.6876	2	3	6	control	18	dom
mawakisembo	kisembo	mawa	0.6876	2	4	6	control	14	sub
mawakisembo	kisembo	mawa	0.6876	2	5	7	control	13	sub
mawakisembo	kisembo	mawa	0.6876	2	6	7	control	80	sub
mawakisembo	kisembo	mawa	0.6876	2	7	8	control	66	sub
mawakisembo	kisembo	mawa	0.6876	2	8	8	control	401	dom
mawakisembo	kisembo	mawa	0.6876	2	1	1	test	40	sub
mawakisembo	kisembo	mawa	0.6876	2	2	1	test	50	dom
mawakisembo	kisembo	mawa	0.6876	2	3	2	test	38	sub
mawakisembo	kisembo	mawa	0.6876	2	4	2	test	13	dom
mawakisembo	kisembo	mawa	0.6876	2	5	3	test	26	dom
mawakisembo	kisembo	mawa	0.6876	2	6	3	test	9	dom
mawakisembo	kisembo	mawa	0.6876	2	7	4	test	18	dom
mawakisembo	kisembo	mawa	0.6876	2	8	4	test	13	dom
nanirambo	nani	rambo	-0.1007	1	1	1	control	141	sub
nanirambo	nani	rambo	-0.1007	1	2	1	control	33	sub
nanirambo	nani	rambo	-0.1007	1	3	2	control	132	sub
nanirambo	nani	rambo	-0.1007	1	4	2	control	412	dom
nanirambo	nani	rambo	-0.1007	1	5	3	control	401	sub
nanirambo	nani	rambo	-0.1007	1	6	3	control	80	dom
nanirambo	nani	rambo	-0.1007	1	7	4	control	402	dom
nanirambo	nani	rambo	-0.1007	1	8	4	control	419	sub
nanirambo	nani	rambo	-0.1007	1	1	5	test	185	dom
nanirambo	nani	rambo	-0.1007	1	2	5	test	17	dom
nanirambo	nani	rambo	-0.1007	1	3	6	test	17	dom
nanirambo	nani	rambo	-0.1007	1	4	6	test	9	dom
nanirambo	nani	rambo	-0.1007	1	5	7	test	7	dom
nanirambo	nani	rambo	-0.1007	1	6	7	test	10	dom
nanirambo	nani	rambo	-0.1007	1	7	8	test	20	dom
nanirambo	nani	rambo	-0.1007	1	8	8	test	14	dom
rutotonamukisa	namukisa	rutoto	0.0172	2	1	5	control	191	sub
rutotonamukisa	namukisa	rutoto	0.0172	2	2	5	control	403	sub
rutotonamukisa	namukisa	rutoto	0.0172	2	3	6	control	402	sub
rutotonamukisa	namukisa	rutoto	0.0172	2	4	6	control	258	sub
rutotonamukisa	namukisa	rutoto	0.0172	2	5	7	control	409	sub
rutotonamukisa	namukisa	rutoto	0.0172	2	6	7	control	404	sub
rutotonamukisa	namukisa	rutoto	0.0172	2	7	8	control	263	sub
rutotonamukisa	namukisa	rutoto	0.0172	2	8	8	control	357	sub
rutotonamukisa	namukisa	rutoto	0.0172	2	1	1	test	31	dom
rutotonamukisa	namukisa	rutoto	0.0172	2	2	1	test	309	sub
rutotonamukisa	namukisa	rutoto	0.0172	2	3	2	test	10	dom
rutotonamukisa	namukisa	rutoto	0.0172	2	4	2	test	19	dom
rutotonamukisa	namukisa	rutoto	0.0172	2	5	3	test	75	sub
rutotonamukisa	namukisa	rutoto	0.0172	2	6	3	test	78	sub
rutotonamukisa	namukisa	rutoto	0.0172	2	7	4	test	62	sub
rutotonamukisa	namukisa	rutoto	0.0172	2	8	4	test	8	sub
umugenziindi	indi	umugenzi	-1.3967	2	1	5	control	32	sub
umugenziindi	indi	umugenzi	-1.3967	2	2	5	control	39	dom
umugenziindi	indi	umugenzi	-1.3967	2	3	6	control	13	dom
umugenziindi	indi	umugenzi	-1.3967	2	4	6	control	19	sub
umugenziindi	indi	umugenzi	-1.3967	2	5	7	control	11	dom
umugenziindi	indi	umugenzi	-1.3967	2	6	7	control	14	dom
umugenziindi	indi	umugenzi	-1.3967	2	7	8	control	86	dom
umugenziindi	indi	umugenzi	-1.3967	2	8	8	control	23	sub
umugenziindi	indi	umugenzi	-1.3967	2	1	1	test	148	dom
umugenziindi	indi	umugenzi	-1.3967	2	2	1	test	352	dom
umugenziindi	indi	umugenzi	-1.3967	2	3	2	test	219	dom
umugenziindi	indi	umugenzi	-1.3967	2	4	2	test	96	dom
umugenziindi	indi	umugenzi	-1.3967	2	5	3	test	114	dom
umugenziindi	indi	umugenzi	-1.3967	2	6	3	test	60	dom
umugenziindi	indi	umugenzi	-1.3967	2	7	4	test	129	dom
umugenziindi	indi	umugenzi	-1.3967	2	8	4	test	98	dom
